# Supplementary material for: A chromosome-level genome of Astyanax mexicanus surface fish for comparing population-specific genetic differences contributing to trait evolution
Source: Nat Commun. 2021 Mar 4;12:1447. doi: 10.1038/s41467-021-21733-z (PMC7933363; doi:10.1038/s41467-021-21733-z)
Supplement: Supplementary file 4 — Supplementary Data 1 [file 41467_2021_21733_MOESM4_ESM.xlsx]

## Sheet: Supplementary Data 1
Compiled QTL maps from seven studies referenced to the map from O'Quin et al. 2012. Markers were placed on the v2 Astyanaz Surfacefish Genome assembly using BLASTn. All studies except Kowalko et al. 2013 Current Biology (Marker ID beginning with JK) shared a common set of markers. Genetic map position in cM could therefore not be inferred for the Kowalko et al. 2013 Current Biology markers relati…
Marker ID	Accession	Scaffold ID	Scaffold Alignmnet Start	Scaffold Alignmnet End	Marker Length	Alignment Length	Percentage of identical matches	evalue	bitscore	mismatches	LG	cM	Protas_et_al.2008	Protas_et_al.2007	Yoshizawa.et.al.2012	Yoshizawa.et.al.2015	Kowalko.et.al.2013.PNAS	Kowalko.et.al.2013.CurrentBiology	O'Quin.et.al.2012	Marker not found in v1 Astyanax Cavefish Genome	Marker not found in v2 Astyanax Surfacefish Genome	Marker not found in either Astyanax Genome
JK_1586.22r	CM008300.1	Chromosome 1	1011876	1011781	96	96	98.958	8.61e-42	172	1			NA	NA	NA	NA	NA	NA	NA
JK_1124.18r	CM008300.1	Chromosome 1	2000328	2000423	96	96	100	1.85e-43	178	0			NA	NA	NA	NA	NA	NA	NA
Am135C	CM008300.1	Chromosome 1	3407244	3406836	421	421	96.675	0	689	2	12	2.94	NA	Tbuds	NA	NA	NA	NA	NA
Am55B	CM008300.1	Chromosome 1	3407244	3406836	421	421	96.675	0	689	2	12	2.94	Length	Tbuds	NA	NA	NA	NA	NA
Am235B	CM008300.1	Chromosome 1	7025406	7025834	449	450	93.778	0	667	6	12	12.3	Ribs	MelIL	NA	NA	NA	NA	NA
RAD_24567	CM008300.1	Chromosome 1	8122709	8122803	96	96	98.958	3.1e-41	171	0	12	15.1	NA	NA	NA	NA	NA	NA	NA
JK_3586.31r	CM008300.1	Chromosome 1	10324809	10324904	96	96	100	1.85e-43	178	0			NA	NA	NA	NA	NA	NA	NA
JK_2078.33r	CM008300.1	Chromosome 1	10660334	10660429	96	96	100	1.85e-43	178	0			NA	NA	NA	NA	NA	NA	NA
JK_5893.14r	CM008300.1	Chromosome 1	12041466	12041371	96	96	100	1.85e-43	178	0			NA	NA	NA	NA	NA	NA	NA
RAD_92195	CM008300.1	Chromosome 1	12427285	12427190	96	96	100	1.85e-43	178	0	12	15.1	NA	NA	NA	NA	NA	NA	NA
RAD_68111	CM008300.1	Chromosome 1	12452278	12452183	96	96	100	1.85e-43	178	0	12	15.1	NA	NA	NA	NA	NA	NA	NA
Am131C	CM008300.1	Chromosome 1	12578937	12579996	1062	1064	98.778	0	1888	7	12	14.3	Ribs	MelIL	NA	NA	NA	NA	NA	Not found in v1 Astyanax Genome
Am241B	CM008300.1	Chromosome 1	13312683	13313094	429	429	95.571	0	673	2	NA	NA	NA	NA	NA	NA	NA	NA	NA
RAD_59957	CM008300.1	Chromosome 1	13667381	13667474	96	94	100	2.39e-42	174	0	12	15.1	NA	NA	NA	NA	NA	NA	NA
RAD_83812	CM008300.1	Chromosome 1	13676431	13676526	96	96	100	1.85e-43	178	0	12	15.1	NA	NA	NA	NA	NA	NA	NA
JK_4166.10r	CM008300.1	Chromosome 1	13760043	13759948	96	96	100	1.85e-43	178	0			NA	NA	NA	NA	NA	NA	NA
JK_1168.25r	CM008300.1	Chromosome 1	14877612	14877517	96	96	100	1.85e-43	178	0			NA	NA	NA	NA	NA	NA	NA
Am208C	CM008300.1	Chromosome 1	15215668	15215168	505	503	99.006	0	900	3	12	19.5	NA	NA	NA	NA	NA	NA	NA
RAD_77393	CM008300.1	Chromosome 1	15898562	15898657	96	96	100	1.85e-43	178	0	12	19	NA	NA	NA	NA	NA	NA	NA
JK_918.20r	CM008300.1	Chromosome 1	15964235	15964330	96	96	98.958	8.61e-42	172	1			NA	NA	NA	NA	NA	NA	NA
RAD_72171	CM008300.1	Chromosome 1	16524991	16524896	96	96	100	1.85e-43	178	0	12	18.1	NA	NA	NA	NA	NA	NA	NA
JK_541.6r	CM008300.1	Chromosome 1	17816868	17816963	96	96	98.958	8.61e-42	172	1			NA	NA	NA	NA	NA	NA	NA
RAD_99883	CM008300.1	Chromosome 1	18926478	18926573	96	96	97.917	4.01e-40	167	2	12	34.2	NA	NA	NA	NA	NA	NA	NA
RAD_83767	CM008300.1	Chromosome 1	19241843	19241938	96	96	100	1.85e-43	178	0	12	32.8	NA	NA	NA	NA	NA	NA	NA	Not found in v1 Astyanax Genome
Am224F	CM008300.1	Chromosome 1	21076352	21076009	393	348	98.276	1.04e-171	606	2	12	26.2	NA	NA	NA	NA	NA	NA	NA
Am240E	CM008300.1	Chromosome 1	21863571	21863953	417	389	95.63	5.08e-180	634	11	12	25.1	NA	NA	NA	NA	NA	NA	NA
tyrosinase	CM008300.1	Chromosome 1	22695023	22694550	493	479	97.495	0	815	5	NA	NA	NA	NA	NA	NA	NA	NA	NA
Am202A	CM008300.1	Chromosome 1	26138560	26138330	224	235	93.191	3.78e-89	331	1	12	21.8	NA	NA	NA	NA	NA	NA	NA
RAD_32846	CM008301.1	Chromosome 2	22804	22898	96	96	97.917	1.44e-39	165	1	15	36.4	NA	NA	NA	NA	NA	NA	NA
Am229A	CM008301.1	Chromosome 2	4694250	4694879	641	641	97.816	0	1096	3	15	Protas location 2007	Condition, Anal_Fin_Rays, Melanophore	NA	NA	NA	NA	NA	NA
RAD_83571	CM008301.1	Chromosome 2	7310222	7310127	96	96	100	1.85e-43	178	0	15	41.8	NA	NA	NA	NA	NA	NA	NA
RAD_50212	CM008301.1	Chromosome 2	8205549	8205454	96	96	97.917	4.01e-40	167	2	15	54.6	Condition, Anal_Fin_Rays, Melanophore	NA	NA	NA	NA	NA	NA	Not found in v1 Astyanax Genome
RAD_37299	CM008301.1	Chromosome 2	9532143	9532238	96	96	98.958	8.61e-42	172	1	15	52.1	Condition, Anal_Fin_Rays, Melanophore	NA	NA	NA	NA	NA	NA
RAD_99634	CM008301.1	Chromosome 2	12533010	12533105	96	96	100	1.85e-43	178	0	15	47.9	Condition, Anal_Fin_Rays, Melanophore	NA	NA	NA	NA	NA	NA	Not found in v1 Astyanax Genome
JK_1679.10r	CM008301.1	Chromosome 2	13001149	13001054	96	96	100	1.85e-43	178	0			NA	NA	NA	NA	NA	NA	NA
RAD_15815	CM008301.1	Chromosome 2	13172424	13172329	96	96	98.958	8.61e-42	172	1	15	40.7	NA	NA	NA	NA	NA	NA	NA
Am24C	CM008301.1	Chromosome 2	15047387	15047071	325	325	96.615	1.45e-149	532	3	15	39.7	NA	NA	NA	NA	NA	NA	NA
JK_3301.20r	CM008301.1	Chromosome 2	15076445	15076350	96	96	100	1.85e-43	178	0			NA	NA	NA	NA	NA	NA	NA
RAD_93616	CM008301.1	Chromosome 2	16455615	16455520	96	96	100	1.85e-43	178	0	15	39.7	NA	NA	NA	NA	NA	NA	NA
RAD_78478	CM008301.1	Chromosome 2	17204745	17204840	96	96	100	1.85e-43	178	0	12	0	NA	NA	NA	NA	NA	NA	NA
RAD_19702	CM008301.1	Chromosome 2	18359383	18359478	96	96	100	1.85e-43	178	0	12	34.2	NA	NA	NA	NA	NA	NA	NA
JK_3005.15r	CM008301.1	Chromosome 2	18931325	18931230	96	96	100	1.85e-43	178	0			NA	NA	NA	NA	NA	NA	NA
RAD_34877	CM008301.1	Chromosome 2	25636194	25636099	96	96	100	1.85e-43	178	0	12	18.3	NA	NA	NA	NA	NA	NA	NA
RAD_36827	CM008301.1	Chromosome 2	25983576	25983671	96	96	100	1.85e-43	178	0	12	17.2	NA	NA	NA	NA	NA	NA	NA
JK_1062.32r	CM008301.1	Chromosome 2	29353403	29353308	96	96	98.958	8.61e-42	172	1			NA	NA	NA	NA	NA	NA	NA
JK_4672.39r	CM008301.1	Chromosome 2	30395192	30395097	96	96	98.958	8.61e-42	172	1			NA	NA	NA	NA	NA	NA	NA
JK_608.18r	CM008301.1	Chromosome 2	30448677	30448582	96	96	98.958	8.61e-42	172	1			NA	NA	NA	NA	NA	NA	NA
Am104B	CM008301.1	Chromosome 2	30519034	30520024	1009	1010	97.525	0	1709	5	15	16.4	NA	NA	NA	NA	NA	NA	NA	Not found in v1 Astyanax Genome
JK_4734.21r	CM008301.1	Chromosome 2	31834925	31835020	96	96	98.958	8.61e-42	172	1			NA	NA	NA	NA	NA	NA	NA
RAD_6112	CM008301.1	Chromosome 2	32801251	32801156	96	96	100	1.85e-43	178	0	15	4.38	NA	NA	NA	NA	NA	NA	NA
Am226A	CM008301.1	Chromosome 2	33136878	33136275	608	608	98.191	0	1062	7	15	2.66	NA	NA	NA	NA	NA	NA	NA
RAD_70946	CM008301.1	Chromosome 2	33166210	33166305	96	96	98.958	8.61e-42	172	1	15	3.87	NA	NA	NA	NA	NA	NA	NA
RAD_64032	CM008301.1	Chromosome 2	33243892	33243987	96	96	98.958	8.61e-42	172	1	15	3.87	NA	NA	NA	NA	NA	NA	NA
Am114A	CM008301.1	Chromosome 2	33526968	33526816	198	153	99.346	1.56e-72	276	0	15	1.61	NA	NA	NA	NA	NA	NA	NA
Am232D	CM008301.1	Chromosome 2	33881412	33881869	454	460	94.783	0	702	8	15	1.58	NA	NA	NA	NA	NA	NA	NA
RAD_81138	CM008301.1	Chromosome 2	33918801	33918896	96	96	98.958	8.61e-42	172	1	15	0	NA	NA	NA	NA	NA	NA	NA
RAD_91791	CM008301.1	Chromosome 2	33975905	33975811	96	96	97.917	1.44e-39	165	1	15	0	NA	NA	NA	NA	NA	NA	NA
JK_5131.6r	CM008301.1	Chromosome 2	34119258	34119353	96	96	100	1.85e-43	178	0			NA	NA	NA	NA	NA	NA	NA
Am125C	CM008302.1	Chromosome 3	3928445	3927733	719	717	94.142	0	1123	35	2	21.9	Eyesize.Melanophore.Ribs.PeduncleDepth.SO3Width.ToothCount	MelD, MelA	Eyesize, VAB, SNO	VAB2015	NA	NA	INL
Am106C	CM008302.1	Chromosome 3	9460216	9459776	419	441	91.383	3.11e-167	592	16	2	Protas location 2007	NA	Dent	NA	NA	NA	NA	NA
Am225D	CM008302.1	Chromosome 3	9657616	9658230	613	619	95.477	0	1003	18	2	Protas location 2007	NA	NA	NA	NA	NA	NA	NA
Am17B	CM008302.1	Chromosome 3	12459459	12458975	731	492	93.902	0	771	23	2	24.8	Condition.Eyesize.Melanophore.Ribs.PeduncleDepth.SO3Width.ToothCount	Eyesize, MelD	VAB, SNO	VAB2015	NA	NA	INL
Am216F	CM008302.1	Chromosome 3	13521177	13521471	528	296	98.311	2.47e-144	516	2	2	25	Condition.Eyesize.Melanophore.Ribs.PeduncleDepth.SO3Width.ToothCount	LensL, Eyesize, MelD	VAB, SNO	VAB2015	NA	NA	INL
JK_7712.17r	CM008302.1	Chromosome 3	14692074	14691979	96	96	100	1.85e-43	178	0			NA	NA	NA	NA	NA	NA	NA
JK_6744.19r	CM008302.1	Chromosome 3	14769094	14768999	96	96	98.958	8.61e-42	172	1			NA	NA	NA	NA	NA	NA	NA
Am238E	CM008302.1	Chromosome 3	16591887	16591523	371	371	97.574	5.79e-179	630	3	2	Protas location 2007	ToothNumber	MaxTth,LensE	NA	NA	NA	NA	NA
JK_7517.34r	CM008302.1	Chromosome 3	16707503	16707408	96	96	96.875	1.86e-38	161	3			NA	NA	NA	NA	NA	NA	NA
RAD_79105	CM008302.1	Chromosome 3	18162996	18163091	96	96	98.958	8.61e-42	172	1	2	77.3	NA	NA	NA	VAB2015	NA	NA	NA
NYU27	CM008302.1	Chromosome 3	19560110	19560546	426	437	97.025	0	725	2	2	NA	ToothCount	LensE, MelD	NA	VAB2015	NA	NA	NA
Am119C	CM008302.1	Chromosome 3	20695014	20694582	420	434	96.544	0	704	0	2	75.9	Eyesize	LensE, MelD	NA	VAB2015	NA	NA	NA
JK_1104.11r	CM008302.1	Chromosome 3	23909146	23909051	96	96	98.958	8.61e-42	172	1			NA	NA	NA	NA	NA	NA	NA
Am234B	CM008302.1	Chromosome 3	23953884	23953363	534	534	96.816	0	881	5	2	Protas location 2007	Eyesize	LensL, MelA, Eyesize	SNO	VAB2015	NA	NA	NA
RAD_2536	CM008302.1	Chromosome 3	25816285	25816380	96	96	98.958	8.61e-42	172	1	2	35.4	Eyesize	LensL	SNO	VAB2015	NA	NA	NA
RAD_22542	CM008302.1	Chromosome 3	26119012	26118917	96	96	100	1.85e-43	178	0	2	78.1	NA	NA	NA	VAB2015	NA	NA	NA
JK_1884.22r	CM008302.1	Chromosome 3	26449482	26449387	96	96	100	1.85e-43	178	0			NA	NA	NA	NA	NA	NA	NA
RAD_19081	CM008302.1	Chromosome 3	28521548	28521453	96	96	98.958	8.61e-42	172	1	2	72.7	NA	NA	NA	VAB2015	Jawangle	NA	NA
Am103B	CM008302.1	Chromosome 3	29656319	29656743	445	445	95.506	0	693	0	2	72.7	NA	NA	NA	VAB2015	Jawangle	NA	NA
JK_599.40r	CM008302.1	Chromosome 3	31325392	31325487	96	96	100	1.85e-43	178	0			NA	NA	NA	NA	NA	NA	NA
JK_1042.6r	CM008302.1	Chromosome 3	33317522	33317617	96	96	97.917	4.01e-40	167	2			NA	NA	NA	NA	NA	NA	NA
Am109A	CM008302.1	Chromosome 3	33552996	33553613	782	623	95.506	0	1016	23	NA	NA	NA	NA	NA	NA	NA	NA	NA
Am143C	CM008302.1	Chromosome 3	37236745	37236154	675	602	97.176	0	1016	7	2	28.3	Condition.Eyesize	LensL, Eyesize, MelD	VAB, SNO	VAB2015	NA	NA	NA
Am108C	CM008302.1	Chromosome 3	40093835	40093212	631	632	97.785	0	1081	5	2	29.8	Condition.Eyesize	LensL, Eyesize, MelD	VAB, SNO	VAB2015	NA	NA	NA
JK_1417.36r	CM008302.1	Chromosome 3	43210962	43211057	96	96	97.917	4.01e-40	167	2			NA	NA	NA	NA	NA	NA	NA
JK_2257.29r	CM008302.1	Chromosome 3	47420143	47420238	96	96	97.917	4.01e-40	167	2			NA	NA	NA	NA	NA	NA	NA
JK_5611.9r	CM008302.1	Chromosome 3	48592784	48592879	96	96	98.958	8.61e-42	172	1			NA	NA	NA	NA	NA	NA	NA
JK_7423.22r	CM008302.1	Chromosome 3	51915873	51915778	96	96	100	1.85e-43	178	0			NA	NA	NA	NA	NA	NA	NA
JK_1775.14r	CM008302.1	Chromosome 3	52516320	52516415	96	96	100	1.85e-43	178	0			NA	NA	NA	NA	NA	NA	NA
Am110B	CM008302.1	Chromosome 3	55251042	55251563	536	536	97.201	0	896	1	2	65	NA	NA	NA	VAB2015	Jawangle	NA	NA	Not found in v1 Astyanax Genome
JK_4224.11r	CM008302.1	Chromosome 3	58308504	58308599	96	96	100	1.85e-43	178	0			NA	NA	NA	NA	NA	NA	NA
RAD_42043	CM008302.1	Chromosome 3	61870120	61870215	96	96	100	1.85e-43	178	0	2	50.7	NA	NA	NA	VAB2015	Jawangle	NA	NA
Am204C	CM008302.1	Chromosome 3	63556571	63557024	456	456	99.342	0	824	1	2	Protas location 2007	Eyesize	LensL, MelA	SNO	VAB2015	NA	NA	NA
RAD_55528	CM008302.1	Chromosome 3	63676473	63676532	96	60	100	1.9e-23	111	0	2	44.2	Eyesize	LensL	SNO	VAB2015	NA	NA	NA
RAD_68586	CM008302.1	Chromosome 3	64503745	64503650	96	96	100	1.85e-43	178	0	2	47.6	NA	NA	SNO	VAB2015	NA	NA	NA
RAD_13262	CM008302.1	Chromosome 3	65572924	65573016	96	93	86.02	4.12e-20	100	13	2	34.8	Eyesize	LensL	SNO	VAB2015	NA	NA	NA
JK_581.14r	CM008302.1	Chromosome 3	65583895	65583800	96	96	93.75	1.88e-33	145	6			NA	NA	NA	NA	NA	NA	NA
RAD_69113	CM008302.1	Chromosome 3	65954936	65955031	96	96	100	1.85e-43	178	0	2	45.8	NA	NA	SNO	VAB2015	NA	NA	NA
JK_6537.15r	CM008302.1	Chromosome 3	67661088	67660993	96	96	97.917	4.01e-40	167	2			NA	NA	NA	NA	NA	NA	NA
Am203F	CM008302.1	Chromosome 3	69914691	69915264	574	574	99.652	0	1053	2	2	44.2	Eyesize	LensL	SNO	VAB2015	NA	NA	NA
JK_3444.29r	CM008302.1	Chromosome 3	69952774	69952679	96	96	100	1.85e-43	178	0			NA	NA	NA	NA	NA	NA	NA
JK_915.43r	CM008302.1	Chromosome 3	72398785	72398690	96	96	100	1.85e-43	178	0			NA	NA	NA	NA	NA	NA	NA
RAD_92414	CM008302.1	Chromosome 3	74094266	74094361	96	96	98.958	8.61e-42	172	1	2	45	NA	NA	SNO	VAB2015	NA	NA	NA
RAD_60158	CM008303.1	Chromosome 4	582471	582376	96	96	98.958	8.61e-42	172	1	24	8.42	NA	NA	NA	NA	NA	NA	ONL
RAD_95416	CM008303.1	Chromosome 4	1649370	1649275	96	96	100	1.85e-43	178	0	24	9.66	NA	NA	NA	NA	NA	NA	ONL
RAD_57878	CM008303.1	Chromosome 4	2169030	2168937	96	94	97.872	5.18e-39	163	2	24	10.6	NA	NA	NA	NA	NA	NA	ONL
NYU26	CM008303.1	Chromosome 4	2270021	2269516	508	508	98.425	0	902	6	24	NA	NA	NA	NA	NA	NA	NA	ONL
RAD_62629	CM008303.1	Chromosome 4	2649460	2649555	96	96	98.958	8.61e-42	172	1	24	10.6	NA	NA	NA	NA	NA	NA	ONL
RAD_37425	CM008303.1	Chromosome 4	2896281	2896376	96	96	98.958	8.61e-42	172	1	24	10.6	NA	NA	NA	NA	NA	NA	ONL
RAD_73613	CM008303.1	Chromosome 4	3376605	3376510	96	96	98.958	8.61e-42	172	1	24	10.6	NA	NA	NA	NA	NA	NA	ONL
Am228D	CM008303.1	Chromosome 4	5513629	5513171	466	466	95.279	0	752	15	24	11.1	NA	NA	NA	NA	NA	NA	ONL
RAD_97116	CM008303.1	Chromosome 4	6000824	6000919	96	96	100	1.85e-43	178	0	24	10.6	NA	NA	NA	NA	NA	NA	ONL
RAD_94251	CM008303.1	Chromosome 4	6000827	6000732	96	96	100	1.85e-43	178	0	24	11.5	NA	NA	NA	NA	NA	NA	ONL
JK_845.12r	CM008303.1	Chromosome 4	7781650	7781555	96	96	98.958	8.61e-42	172	1			NA	NA	NA	NA	NA	NA	NA
JK_7747.30r	CM008303.1	Chromosome 4	10256401	10256496	96	96	100	1.85e-43	178	0			NA	NA	NA	NA	NA	NA	NA
JK_859.24r	CM008303.1	Chromosome 4	13169328	13169233	96	96	98.958	8.61e-42	172	1			NA	NA	NA	NA	NA	NA	NA
JK_590.36r	CM008303.1	Chromosome 4	13943710	13943805	96	96	96.875	1.86e-38	161	3			NA	NA	NA	NA	NA	NA	NA
RAD_55145	CM008303.1	Chromosome 4	14512081	14512176	96	96	98.958	8.61e-42	172	1	24	8.42	NA	NA	NA	NA	NA	NA	ONL
JK_1256.38r	CM008303.1	Chromosome 4	16305577	16305672	96	96	98.958	8.61e-42	172	1			NA	NA	NA	NA	NA	NA	NA
RAD_41764	CM008303.1	Chromosome 4	16975289	16975194	96	96	98.958	8.61e-42	172	1	24	8.42	NA	NA	NA	NA	NA	NA	ONL
NYU7	CM008303.1	Chromosome 4	17296481	17295567	920	920	99.022	0	1644	4	24	NA	NA	NA	NA	NA	NA	NA	ONL
JK_6840.29r	CM008304.1	Chromosome 5	1215024	1215119	96	96	100	1.85e-43	178	0			NA	NA	NA	NA	NA	NA	NA
Am43B	CM008304.1	Chromosome 5	1520936	1521787	1080	873	95.762	0	1410	15	NA	NA	NA	NA	NA	NA	NA	NA	NA
RAD_38622	CM008304.1	Chromosome 5	3523844	3523749	96	96	98.958	8.61e-42	172	1	22	16.4	NA	NA	NA	NA	Eyesize	NA	NA
RAD_15502	CM008304.1	Chromosome 5	3905094	3904999	96	96	98.958	8.61e-42	172	1	22	1.68	NA	NA	NA	NA	NA	NA	NA
JK_2339.8r	CM008304.1	Chromosome 5	4559579	4559674	96	96	98.958	8.61e-42	172	1			NA	NA	NA	NA	NA	NA	NA
JK_2036.25r	CM008304.1	Chromosome 5	5545111	5545016	96	96	98.958	8.61e-42	172	1			NA	NA	NA	NA	NA	NA	NA
RAD_10746	CM008304.1	Chromosome 5	5640323	5640228	96	96	98.958	8.61e-42	172	1	22	13.7	NA	NA	NA	NA	NA	NA	NA
JK_3625.7r	CM008304.1	Chromosome 5	6535759	6535835	96	77	100	6.75e-33	143	0			NA	NA	NA	NA	NA	NA	NA
RAD_39047	CM008304.1	Chromosome 5	7382539	7382444	96	96	100	1.85e-43	178	0	22	9.97	NA	NA	NA	NA	NA	NA	NA
JK_5737.20r	CM008304.1	Chromosome 5	10093234	10093329	96	96	100	1.85e-43	178	0			NA	NA	NA	NA	NA	NA	NA
JK_996.8r	CM008304.1	Chromosome 5	12516579	12516484	96	96	100	1.85e-43	178	0			NA	NA	NA	NA	NA	NA	NA
JK_7087.9r	CM008304.1	Chromosome 5	15501029	15500934	96	96	100	1.85e-43	178	0			NA	NA	NA	NA	NA	NA	NA
JK_1146.26r	CM008304.1	Chromosome 5	16058216	16058313	96	98	96.939	5.18e-39	163	1			NA	NA	NA	NA	NA	NA	NA
JK_1729.25r	CM008304.1	Chromosome 5	18545363	18545457	96	95	98.947	3.1e-41	171	1			NA	NA	NA	NA	NA	NA	NA
JK_596.17r	CM008304.1	Chromosome 5	20469867	20469772	96	96	97.917	4.01e-40	167	2			NA	NA	NA	NA	NA	NA	NA
JK_2755.40r	CM008304.1	Chromosome 5	24757569	24757474	96	96	98.958	8.61e-42	172	1			NA	NA	NA	NA	NA	NA	NA
JK_2637.27r	CM008304.1	Chromosome 5	25165372	25165277	96	96	98.958	8.61e-42	172	1			NA	NA	NA	NA	NA	NA	NA
JK_2242.39r	CM008304.1	Chromosome 5	26240919	26240824	96	96	100	1.85e-43	178	0			NA	NA	NA	NA	NA	NA	NA
RAD_46723	CM008304.1	Chromosome 5	28883405	28883310	96	96	97.917	4.01e-40	167	2	22	32.5	NA	NA	NA	NA	Eyesize	NA	NA
JK_991.41r	CM008304.1	Chromosome 5	28930151	28930056	96	96	97.917	4.01e-40	167	2			NA	NA	NA	NA	NA	NA	NA
Am230E	CM008304.1	Chromosome 5	29049585	29049999	402	416	93.99	1.06e-176	623	10	22	32.5	NA	NA	NA	NA	Eyesize	NA	NA
RAD_49749	CM008304.1	Chromosome 5	29323445	29323350	96	96	100	1.85e-43	178	0	22	32.5	NA	NA	NA	NA	Eyesize	NA	NA
JK_6665.41r	CM008304.1	Chromosome 5	29944107	29944012	96	96	98.958	8.61e-42	172	1			NA	NA	NA	NA	NA	NA	NA
RAD_33090	CM008304.1	Chromosome 5	30757614	30757519	96	96	98.958	8.61e-42	172	1	22	0	NA	NA	NA	NA	NA	NA	NA
Am5C	CM008304.1	Chromosome 5	33575203	33574665	536	541	96.858	0	893	4	22	38.2	NA	NA	NA	Activity	Eyesize	NA	NA
RAD_22130	CM008304.1	Chromosome 5	34100425	34100520	96	96	97.917	4.01e-40	167	2	22	39.4	NA	NA	NA	Activity	Eyesize	NA	NA
Am237B	CM008304.1	Chromosome 5	37571714	37571441	479	274	98.905	1.35e-136	490	3	22	46.9	NA	NA	NA	Activity	Eyesize	NA	NA
RAD_66607	CM008304.1	Chromosome 5	37592069	37592164	96	96	98.958	8.61e-42	172	1	22	46.9	NA	NA	NA	Activity	Eyesize	NA	NA
RAD_57763	CM008305.1	Chromosome 6	211085	211180	96	96	98.958	8.61e-42	172	1	17	107	NA	NA	NA	NA	NA	NA	NA
RAD_97151	CM008305.1	Chromosome 6	980842	980937	96	96	100	1.85e-43	178	0	17	101	NA	NA	NA	NA	NA	NA	NA
RAD_97716	CM008305.1	Chromosome 6	1030293	1030198	96	96	100	1.85e-43	178	0	17	102	NA	NA	NA	NA	NA	NA	NA
RAD_67741	CM008305.1	Chromosome 6	1103597	1103502	96	96	98.958	8.61e-42	172	1	17	102	NA	NA	NA	NA	NA	NA	NA
Am220B	CM008305.1	Chromosome 9	1186051	1186174	688	124	94.355	2.24e-46	191	7	17	50.9	ToothNumber	MaxTth	VAB, SNO, Eyesize	VAB2015	Feeding Angle	NA	NA	Not found in v1 Astyanax Genome
RAD_83065	CM008305.1	Chromosome 6	1777903	1777808	96	96	100	1.85e-43	178	0	17	97.9	NA	NA	NA	NA	NA	NA	NA
Am219A	CM008305.1	Chromosome 6	1940368	1939874	500	495	95.152	0	802	24	17	96	NA	MaxIL	NA	NA	NA	NA	NA	Not found in v1 Astyanax Genome
RAD_59676	CM008305.1	Chromosome 6	1951297	1951202	96	96	100	1.85e-43	178	0	17	96.6	NA	MaxIL	NA	NA	NA	NA	NA
Am207F	CM008305.1	Chromosome 6	2494897	2494594	458	305	99.344	5.81e-155	551	1	17	94.6	NA	MaxIL	NA	NA	NA	NA	NA
RAD_80695	CM008305.1	Chromosome 6	3089104	3089199	96	96	100	1.85e-43	178	0	17	92.7	NA	NA	NA	NA	NA	NA	NA
Am103A	CM008305.1	Chromosome 6	3438310	3438064	420	248	99.194	2.57e-123	446	1	17	89.2	NA	NA	NA	NA	NA	NA	NA
RAD_92588	CM008305.1	Chromosome 6	3515683	3515588	96	96	98.958	8.61e-42	172	1	17	90.7	NA	NA	NA	NA	NA	NA	NA
RAD_14070	CM008305.1	Chromosome 6	3708902	3708807	96	96	100	1.85e-43	178	0	17	89.2	NA	NA	NA	NA	NA	NA	NA
RAD_33977	CM008305.1	Chromosome 6	4622653	4622558	96	96	98.958	8.61e-42	172	1	17	87.5	NA	NA	NA	NA	NA	NA	NA
RAD_32109	CM008305.1	Chromosome 6	4937415	4937320	96	96	100	1.85e-43	178	0	17	84.9	NA	NA	NA	NA	NA	NA	NA
RAD_61584	CM008305.1	Chromosome 6	7554184	7554089	96	96	100	1.85e-43	178	0	17	69.8	NA	MaxTth	NA	NA	Feeding Angle	NA	NA	Not found in v1 Astyanax Genome
JK_3176.15r	CM008305.1	Chromosome 6	8903253	8903331	96	79	100	5.22e-34	147	0			NA	NA	NA	NA	NA	NA	NA
JK_1909.10r	CM008305.1	Chromosome 6	9048374	9048469	96	96	98.958	8.61e-42	172	1			NA	NA	NA	NA	NA	NA	NA
RAD_15817	CM008305.1	Chromosome 6	10690978	10691071	96	96	96.875	6.7e-38	159	1	17	50.5	Ribs	MaxTth	VAB, SNO, Eyesize	VAB2015	Feeding Angle	NA	NA
RAD_70147	CM008305.1	Chromosome 6	11179807	11179902	96	96	98.958	8.61e-42	172	1	17	51.2	ToothNumber	MaxTth	VAB, SNO, Eyesize	VAB2015	Feeding Angle	NA	NA
JK_5682.31r	CM008305.1	Chromosome 6	11613508	11613413	96	96	98.958	8.61e-42	172	1			NA	NA	NA	NA	NA	NA	NA
JK_3357.32r	CM008305.1	Chromosome 6	12474133	12474039	96	95	92.632	3.14e-31	137	7			NA	NA	NA	NA	NA	NA	NA
RAD_85408	CM008305.1	Chromosome 6	12588042	12588137	96	96	100	1.85e-43	178	0	17	32.2	NA	NA	SNO	NA	Feeding Angle	NA	NA
JK_4590.18r	CM008305.1	Chromosome 6	13611398	13611493	96	96	100	1.85e-43	178	0			NA	NA	NA	NA	NA	NA	NA
RAD_20479	CM008305.1	Chromosome 6	14861435	14861340	96	99	91.919	1.46e-29	132	1	17	82.3	NA	NA	NA	NA	NA	NA	NA
RAD_60079	CM008305.1	Chromosome 6	15080026	15079931	96	96	100	1.85e-43	178	0	17	80.6	NA	NA	NA	NA	NA	NA	NA
JK_4860.15r	CM008305.1	Chromosome 6	15132807	15132902	96	96	98.958	8.61e-42	172	1			NA	NA	NA	NA	NA	NA	NA
RAD_65504	CM008305.1	Chromosome 6	15222875	15222780	96	96	98.958	8.61e-42	172	1	17	81.2	NA	NA	NA	NA	NA	NA	NA
JK_956.44r	CM008305.1	Chromosome 6	15752435	15752339	96	97	98.969	8.61e-42	172	0			NA	NA	NA	NA	NA	NA	NA
RAD_79171	CM008305.1	Chromosome 6	17469269	17469364	96	96	97.917	4.01e-40	167	2	24	29.3	NA	NA	NA	NA	NA	NA	ONL
JK_3191.42r	CM008305.1	Chromosome 6	18550898	18550803	96	96	98.958	8.61e-42	172	1			NA	NA	NA	NA	NA	NA	NA
JK_4305.31r	CM008305.1	Chromosome 6	19200272	19200367	96	96	98.958	8.61e-42	172	1			NA	NA	NA	NA	NA	NA	NA
NYU12	CM008305.1	Chromosome 6	21059796	21060308	708	516	93.992	0	800	25	24	NA	FinPlacement	NA	NA	NA	NA	NA	ONL
Am220E	CM008305.1	Chromosome 6	21078984	21079401	421	421	98.812	0	745	0	24	21.2	NA	NA	NA	NA	NA	NA	ONL	Not found in v1 Astyanax Genome
RAD_85634	CM008305.1	Chromosome 6	21827964	21828059	96	96	98.958	8.61e-42	172	1	24	20.9	FinPlacement	NA	NA	NA	NA	NA	ONL
JK_2163.26r	CM008305.1	Chromosome 6	23940271	23940176	96	96	100	1.85e-43	178	0			NA	NA	NA	NA	NA	NA	NA
RAD_86461	CM008305.1	Chromosome 6	26507414	26507319	96	96	100	1.85e-43	178	0	17	59	NA	MaxTth	NA	NA	Feeding Angle	NA	NA	Not found in v1 Astyanax Genome
RAD_11922	CM008305.1	Chromosome 6	26980485	26980390	96	96	100	1.85e-43	178	0	17	59	NA	MaxTth	NA	NA	Feeding Angle	NA	NA
RAD_17072	CM008305.1	Chromosome 6	27920547	27920452	96	96	100	1.85e-43	178	0	17	57.7	NA	MaxTth	NA	NA	Feeding Angle	NA	NA
RAD_65881	CM008305.1	Chromosome 6	29281451	29281356	96	96	98.958	8.61e-42	172	1	17	56.7	NA	MaxTth	NA	NA	Feeding Angle	NA	NA
NYU6	CM008305.1	Chromosome 6	29357153	29357943	817	817	96.45	0	1325	3	17	NA	Ribs	MaxTth	NA	VAB2015	Feeding Angle	NA	NA
RAD_35861	CM008305.1	Chromosome 6	31878553	31878458	96	96	98.958	8.61e-42	172	1	17	52.3	Ribs	MaxTth	VAB, SNO, Eyesize	VAB2015	Feeding Angle	NA	NA
RAD_54124	CM008305.1	Chromosome 6	32029411	32029316	96	96	100	1.85e-43	178	0	17	51.9	ToothNumber	MaxTth	VAB, SNO, Eyesize	VAB2015	Feeding Angle	NA	NA
JK_2539.31r	CM008305.1	Chromosome 6	32293392	32293487	96	96	100	1.85e-43	178	0			NA	NA	NA	NA	NA	NA	NA
JK_2424.28r	CM008305.1	Chromosome 6	35065651	35065556	96	96	98.958	8.61e-42	172	1			NA	NA	NA	NA	NA	NA	NA
RAD_32290	CM008305.1	Chromosome 6	35305939	35305844	96	96	98.958	8.61e-42	172	1	17	5	NA	NA	NA	NA	NA	NA	NA
RAD_27613	CM008305.1	Chromosome 6	35415985	35415890	96	96	98.958	8.61e-42	172	1	17	0	NA	NA	NA	NA	NA	NA	NA
RAD_93780	CM008305.1	Chromosome 6	35475508	35475413	96	96	100	1.85e-43	178	0	17	3.58	NA	NA	NA	NA	NA	NA	NA
RAD_9320	CM008305.1	Chromosome 6	35583363	35583458	96	96	100	1.85e-43	178	0	17	4.02	NA	NA	NA	NA	NA	NA	NA
RAD_6611	CM008305.1	Chromosome 6	35781870	35781965	96	96	98.958	8.61e-42	172	1	17	4.02	NA	NA	NA	NA	NA	NA	NA
RAD_8992	CM008305.1	Chromosome 6	35829743	35829648	96	96	97.917	4.01e-40	167	2	17	4.02	NA	NA	NA	NA	NA	NA	NA
JK_5190.34r	CM008305.1	Chromosome 6	36105026	36104931	96	96	98.958	8.61e-42	172	1			NA	NA	NA	NA	NA	NA	NA
Am7B	CM008305.1	Chromosome 6	36179376	36178800	573	579	98.273	0	1007	2	17	8.11	NA	NA	NA	NA	NA	NA	NA
RAD_25464	CM008305.1	Chromosome 6	36740392	36740487	96	96	97.917	4.01e-40	167	2	17	10.5	NA	NA	NA	NA	NA	NA	NA
RAD_55775	CM008305.1	Chromosome 6	36797270	36797365	96	96	100	1.85e-43	178	0	17	9.98	NA	NA	NA	NA	NA	NA	NA	Not found in v1 Astyanax Genome
RAD_100015	CM008305.1	Chromosome 6	37040311	37040216	96	96	100	1.85e-43	178	0	17	13.2	NA	NA	NA	NA	NA	NA	NA
Am236A	CM008305.1	Chromosome 6	37770052	37769755	304	305	96.721	3.81e-140	501	2	17	18.6	NA	NA	NA	NA	NA	NA	NA
JK_4767.35r	CM008305.1	Chromosome 6	38190249	38190154	96	96	100	1.85e-43	178	0			NA	NA	NA	NA	NA	NA	NA
RAD_59634	CM008305.1	Chromosome 6	38375880	38375975	96	96	100	1.85e-43	178	0	17	49	Ribs	MaxTth	VAB, SNO, Eyesize	VAB2015	Eyesize, Feeding Angle	NA	NA
RAD_31011	CM008305.1	Chromosome 6	39176554	39176649	96	96	100	1.85e-43	178	0	17	48.8	Ribs	MaxTth	VAB, SNO, Eyesize	VAB2015	Eyesize, Feeding Angle	NA	NA
JK_5389.21r	CM008305.1	Chromosome 6	40737654	40737559	96	96	100	1.85e-43	178	0			NA	NA	NA	NA	NA	NA	NA
Am17A	CM008305.1	Chromosome 6	41023404	41023155	249	250	96.8	8.79e-116	420	7	17	46.3	Ribs	MaxTth	VAB, SNO, Eyesize	VAB2015	Eyesize, Feeding Angle	NA	NA
JK_1656.10r	CM008305.1	Chromosome 6	41455088	41454990	96	99	96.97	5.18e-39	163	0			NA	NA	NA	NA	NA	NA	NA
Am208E	CM008305.1	Chromosome 6	46516926	46517488	570	572	96.329	0	937	10	17	43.4	NA	MaxTth	VAB, SNO, Eyesize	NA	Feeding Angle	NA	NA	Not found in v1 Astyanax Genome
mib2	CM008305.2	Chromosome 7	46715553	46813631	98078	98078	(from gtf)						NA	NA	NA	NA	NA	NA	NA
ubiad1	CM008305.3	Chromosome 8	46819143	46824602	5459	5459	(from gtf)						NA	NA	NA	NA	NA	NA	NA
rhodopsin	CM008305.4	Chromosome 9	47196661	47198250	1589	1589	(from gtf)						NA	NA	NA	NA	NA	NA	NA
Am205D	CM008305.5	Chromosome 10	47425713	47425297	417	417	100	0	771	0	17	43.4	NA	MaxTth	VAB, SNO, Eyesize	NA	Feeding Angle	NA	NA	Not found in v1 Astyanax Genome
gabrd	CM008305.6	Chromosome 11	47458020	47490775	32755	32755	(from gtf)						NA	NA	NA	NA	NA	NA	NA
JK_966.30r	CM008305.1	Chromosome 6	49576547	49576452	96	96	98.958	8.61e-42	172	1			NA	NA	NA	NA	NA	NA	NA
Am221A	CM008305.1	Chromosome 6	50671997	50671548	593	450	99.778	0	826	1	9	46.06	NA	NA	NA	NA	NA	NA	NA	Not found in v1 Astyanax Genome
Am142C	CM008305.1	Chromosome 6	51044570	51044106	495	479	85.804	6.36e-150	534	46	17	38.7	NA	MaxTth	SNO	NA	Feeding Angle	NA	NA
JK_5927.10r	CM008305.1	Chromosome 6	51582836	51582931	96	96	100	1.85e-43	178	0			NA	NA	NA	NA	NA	NA	NA
JK_1454.24r	CM008306.1	Chromosome 7	559212	559117	96	96	97.917	4.01e-40	167	2			NA	NA	NA	NA	NA	NA	NA
RAD_101042	CM008306.1	Chromosome 7	686358	686263	96	96	100	1.85e-43	178	0	3	28.2	NA	NA	NA	NA	Eyesize	NA	NA
RAD_18104	CM008306.1	Chromosome 7	1981359	1981454	96	96	100	1.85e-43	178	0	3	29.3	NA	NA	NA	NA	Eyesize	NA	NA
RAD_86740	CM008306.1	Chromosome 7	3535002	3535097	96	96	100	1.85e-43	178	0	3	33.3	NA	NA	NA	NA	Eyesize	NA	NA
RAD_98146	CM008306.1	Chromosome 7	4125876	4125971	96	96	100	1.85e-43	178	0	3	33.8	NA	NA	NA	NA	Eyesize	NA	NA
JK_1517.31r	CM008306.1	Chromosome 7	4353903	4353998	96	96	98.958	8.61e-42	172	1			NA	NA	NA	NA	NA	NA	NA
RAD_98087	CM008306.1	Chromosome 7	4849141	4849046	96	96	100	1.85e-43	178	0	3	33.7	NA	NA	NA	NA	Eyesize	NA	NA
Am210D	CM008306.1	Chromosome 7	6379807	6379521	277	288	95.486	1.26e-124	449	1	3	48.8	NA	Eyesize	NA	NA	NA	NA	NA
RAD_47054	CM008306.1	Chromosome 7	7027979	7028074	96	96	100	1.85e-43	178	0	3	35.9	NA	NA	NA	Activity	NA	NA	NA
JK_1563.13r	CM008306.1	Chromosome 7	7876607	7876702	96	96	98.958	8.61e-42	172	1			NA	NA	NA	NA	NA	NA	NA
Am224C	CM008306.1	Chromosome 7	14064085	14063561	543	543	96.133	0	870	3	3	45.4	NA	Eyesize	NA	Activity	NA	NA	NA
JK_927.18r	CM008306.1	Chromosome 7	15446575	15446670	96	96	100	1.85e-43	178	0			NA	NA	NA	NA	NA	NA	NA
RAD_97807	CM008306.1	Chromosome 7	16181778	16181873	96	96	98.958	8.61e-42	172	1	3	50.2	FinPlacement	Eyesize	NA	NA	NA	NA	NA
JK_786.11r	CM008306.1	Chromosome 7	19999223	19999128	96	96	100	1.85e-43	178	0			NA	NA	NA	NA	NA	NA	NA
RAD_44155	CM008306.1	Chromosome 7	21531286	21531381	96	96	100	1.85e-43	178	0	3	47.8	NA	Eyesize	NA	NA	NA	NA	NA	Not found in v1 Astyanax Genome
Am202B	CM008306.1	Chromosome 7	23940037	23940537	499	501	99.401	0	907	1	3	48.8	NA	Eyesize	NA	NA	NA	NA	NA
JK_1439.29r	CM008306.1	Chromosome 7	27587325	27587230	96	96	98.958	8.61e-42	172	1			NA	NA	NA	NA	NA	NA	NA
Am36D	CM008306.1	Chromosome 7	29690036	29689581	458	458	99.127	0	822	2	3	59.7	FinPlacement.Chemical.Sense.	Eyesize, MaxIl	NA	NA	NA	NA	NA
RAD_68023	CM008306.1	Chromosome 7	30861658	30861753	96	96	100	1.85e-43	178	0	3	53.8	FinPlacement	Eyesize	NA	NA	NA	NA	NA
JK_562.14r	CM008306.1	Chromosome 7	32975284	32975379	96	96	100	1.85e-43	178	0			NA	NA	NA	NA	NA	NA	NA
Am219B	CM008306.1	Chromosome 7	33385886	33386094	199	209	94.737	9.24e-85	316	1	3	0	NA	NA	NA	NA	NA	NA	NA
JK_5368.40r	CM008306.1	Chromosome 7	33931601	33931690	96	90	94.444	8.73e-32	139	5			NA	NA	NA	NA	NA	NA	NA
RAD_17299	CM008306.1	Chromosome 7	34770808	34770903	96	96	100	1.85e-43	178	0	3	7.14	NA	NA	NA	NA	NA	NA	NA	Not found in v1 Astyanax Genome
JK_1275.27r	CM008306.1	Chromosome 7	34812787	34812692	96	96	98.958	8.61e-42	172	1			NA	NA	NA	NA	NA	NA	NA
RAD_45739	CM008306.1	Chromosome 7	34823108	34823203	96	96	97.917	4.01e-40	167	2	3	7.14	NA	NA	NA	NA	NA	NA	NA
JK_1010.17r	CM008306.1	Chromosome 7	35676755	35676849	96	96	98.958	3.1e-41	171	0			NA	NA	NA	NA	NA	NA	NA
Am111B	CM008306.1	Chromosome 7	39207886	39207544	663	343	99.708	3.85e-178	628	1	3	23.9	NA	NA	NA	NA	Eyesize	NA	NA
RAD_33183	CM008306.1	Chromosome 7	39851065	39851160	96	96	100	1.85e-43	178	0	3	26.4	NA	NA	NA	NA	Eyesize	NA	NA
Am219E	CM008306.1	Chromosome 7	40261030	40260594	437	437	100	0	808	0	3	25.7	NA	NA	NA	NA	Eyesize	NA	NA
Am226B	CM008306.1	Chromosome 7	40677001	40676763	411	239	97.49	4.27e-111	405	3	3	25.7	NA	NA	NA	NA	Eyesize	NA	NA
RAD_96195	CM008307.1	Chromosome 8	496719	496814	96	96	100	1.85e-43	178	0	3	99.5	NA	NA	NA	NA	NA	NA	NA
JK_867.44r	CM008307.1	Chromosome 8	2233606	2233511	96	96	98.958	8.61e-42	172	1			NA	NA	NA	NA	NA	NA	NA
JK_1136.37r	CM008307.1	Chromosome 8	8544138	8544043	96	96	100	1.85e-43	178	0			NA	NA	NA	NA	NA	NA	NA
RAD_3816	CM008307.1	Chromosome 8	9809954	9809859	96	96	100	1.85e-43	178	0	3	84.9	NA	MaxIL	NA	NA	NA	NA	NA
JK_4219.10r	CM008307.1	Chromosome 8	12815746	12815841	96	96	98.958	8.61e-42	172	1			NA	NA	NA	NA	NA	NA	NA
JK_3468.31r	CM008307.1	Chromosome 8	16179387	16179292	96	96	100	1.85e-43	178	0			NA	NA	NA	NA	NA	NA	NA
NYU31	CM008307.1	Chromosome 8	16380440	16380010	427	433	97.229	0	726	4	3	NA	NA	MaxIL	NA	NA	NA	NA	NA
RAD_67695	CM008307.1	Chromosome 8	16955611	16955706	96	96	100	1.85e-43	178	0	3	76.9	NA	MaxIL	NA	NA	NA	NA	NA
Am112A	CM008307.1	Chromosome 8	17438918	17439752	846	849	97.291	0	1430	6	3	75.7	NA	Eyesize, MaxIl	NA	NA	NA	NA	NA
RAD_89017	CM008307.1	Chromosome 8	20436544	20436449	96	96	100	1.85e-43	178	0	3	72.8	ChemicalSense	Eyesize, MaxIl	NA	NA	NA	NA	NA	Not found in v1 Astyanax Genome
RAD_80900	CM008307.1	Chromosome 8	20515417	20515322	96	96	100	1.85e-43	178	0	3	72.4	ChemicalSense	Eyesize, MaxIl	NA	NA	NA	NA	NA	Not found in v1 Astyanax Genome
Am221B	CM008307.1	Chromosome 8	20543041	20542522	533	533	97.186	0	889	2	3	73.2	ChemicalSense	Eyesize, MaxIl	NA	NA	NA	NA	NA	Not found in v1 Astyanax Genome
Am8B	CM008307.1	Chromosome 8	20585167	20585615	492	451	94.678	0	695	9	23	31.3	NA	NA	NA	NA	NA	NA	NA
JK_834.30r	CM008307.1	Chromosome 8	21430112	21430017	96	96	98.958	8.61e-42	172	1			NA	NA	NA	NA	NA	NA	NA
JK_3793.26r	CM008307.1	Chromosome 8	22543646	22543741	96	96	100	1.85e-43	178	0			NA	NA	NA	NA	NA	NA	NA
RAD_8919	CM008307.1	Chromosome 8	23906921	23907016	96	96	100	1.85e-43	178	0	3	67.1	ChemicalSense	Eyesize, MaxIl	NA	NA	NA	NA	NA
RAD_46535	CM008307.1	Chromosome 8	24366871	24366966	96	96	100	1.85e-43	178	0	3	67.3	ChemicalSense	Eyesize, MaxIl	NA	NA	NA	NA	NA
RAD_62524	CM008307.1	Chromosome 8	25415206	25415155	96	53	98.113	2.48e-17	91.6	0	3	67.3	ChemicalSense	Eyesize, MaxIl	NA	NA	NA	NA	NA
RAD_11089	CM008307.1	Chromosome 8	27082476	27082381	96	96	100	1.85e-43	178	0	3	67.7	ChemicalSense	Eyesize, MaxIl	NA	NA	NA	NA	NA
RAD_16578	CM008308.1	Chromosome 9	2369843	2369938	96	96	98.958	8.61e-42	172	1	20	38.3	NA	NA	NA	NA	NA	NA	NA	Not found in v1 Astyanax Genome
JK_6593.23r	CM008308.1	Chromosome 9	14213011	14213107	96	97	98.969	8.61e-42	172	0			NA	NA	NA	NA	NA	NA	NA
JK_5016.8r	CM008308.1	Chromosome 9	17259074	17259169	96	96	98.958	8.61e-42	172	1			NA	NA	NA	NA	NA	NA	NA
Am209E	CM008308.1	Chromosome 9	17547838	17547380	463	463	97.192	0	780	9	20	9.49	Condition	MelA	NA	NA	Headdepth	NA	NA
JK_3144.35r	CM008308.1	Chromosome 9	18810885	18810980	96	96	98.958	8.61e-42	172	1			NA	NA	NA	NA	NA	NA	NA
Am240B	CM008308.1	Chromosome 9	22545708	22545254	446	457	95.842	0	737	6	20	6.6	NA	MelA	NA	NA	Headdepth	NA	NA
JK_4159.7r	CM008308.1	Chromosome 9	26806126	26806030	96	97	97.938	4.01e-40	167	1			NA	NA	NA	NA	NA	NA	NA
Am206A	CM008308.1	Chromosome 9	29755874	29756540	653	667	97.901	0	1142	0	20	2.27	NA	MelA	NA	NA	Headdepth	NA	NA
RAD_4708	CM008308.1	Chromosome 9	30770769	30770864	96	96	98.958	8.61e-42	172	1	16	50.8	Length	MelA, MelD, LensE	Eyesize	NA	NA	NA	NA
JK_4711.13r	CM008308.1	Chromosome 9	32774710	32774805	96	96	100	1.85e-43	178	0			NA	NA	NA	NA	NA	NA	NA
JK_592.44r	CM008308.1	Chromosome 9	37994544	37994449	96	96	96.875	1.86e-38	161	3			NA	NA	NA	NA	NA	NA	NA
JK_584.9r	CM008309.1	Chromosome 10	233978	234073	96	96	97.917	4.01e-40	167	2			NA	NA	NA	NA	NA	NA	NA
RAD_54293	CM008309.1	Chromosome 10	1676334	1676429	96	96	100	1.85e-43	178	0	8	69	NA	NA	NA	NA	NA	NA	NA
JK_6097.40r	CM008309.1	Chromosome 10	1734220	1734125	96	96	98.958	8.61e-42	172	1			NA	NA	NA	NA	NA	NA	NA
Am202D	CM008309.1	Chromosome 10	5019652	5019363	324	294	96.939	1.9e-138	496	5	8	63.1	NA	NA	NA	NA	NA	NA	NA
Am213B	CM008309.1	Chromosome 10	5151974	5152476	529	513	97.466	0	869	3	8	63.1	NA	NA	NA	NA	NA	NA	NA
Am205F	CM008309.1	Chromosome 10	5964652	5965054	408	408	98.529	0	715	1	8	61.4	NA	NA	NA	NA	NA	NA	NA
JK_3992.28r	CM008309.1	Chromosome 10	6249793	6249888	96	96	98.958	8.61e-42	172	1			NA	NA	NA	NA	NA	NA	NA
RAD_95549	CM008309.1	Chromosome 10	9014306	9014398	96	93	98.925	4.01e-40	167	1	1	68.23	Eyesize, SO3Width	Tastebuds	NA	NA	NA	NA	NA
Am24B	CM008309.1	Chromosome 10	9283225	9282704	518	522	97.126	0	881	7	8	56.7	NA	NA	NA	NA	NA	NA	NA
JK_681.44r	CM008309.1	Chromosome 10	10340781	10340876	96	96	100	1.85e-43	178	0			NA	NA	NA	NA	NA	NA	NA
JK_1056.10r	CM008309.1	Chromosome 10	15271303	15271208	96	96	100	1.85e-43	178	0			NA	NA	NA	NA	NA	NA	NA
JK_772.34r	CM008309.1	Chromosome 10	17058189	17058094	96	96	100	1.85e-43	178	0			NA	NA	NA	NA	NA	NA	NA
JK_694.7r	CM008309.1	Chromosome 10	19110069	19109974	96	96	98.958	8.61e-42	172	1			NA	NA	NA	NA	NA	NA	NA
RAD_31719	CM008309.1	Chromosome 10	21306476	21306571	96	96	100	1.85e-43	178	0	8	50.4	PeduncleDepth,ChemicalSense,Weightloss,Melanophorenumber(markermaybeinwrongspot)	NA	NA	NA	NA	NA	NA
RAD_75955	CM008309.1	Chromosome 10	21799945	21800040	96	96	100	1.85e-43	178	0	8	46.4	NA	NA	NA	NA	NA	NA	NA
JK_912.7r	CM008309.1	Chromosome 10	23620902	23620807	96	96	96.875	1.86e-38	161	3			NA	NA	NA	NA	NA	NA	NA
RAD_94131	CM008309.1	Chromosome 10	24471272	24471177	96	96	100	1.85e-43	178	0	8	37.4	NA	NA	NA	NA	NA	NA	NA
RAD_87138	CM008309.1	Chromosome 10	24654285	24654190	96	96	100	1.85e-43	178	0	8	37.4	NA	NA	NA	NA	NA	NA	NA
RAD_74554	CM008309.1	Chromosome 10	25514269	25514364	96	96	100	1.85e-43	178	0	8	36.4	NA	NA	NA	NA	NA	NA	NA
JK_3882.25r	CM008309.1	Chromosome 10	26883815	26883720	96	96	100	1.85e-43	178	0			NA	NA	NA	NA	NA	NA	NA
RAD_44888	CM008309.1	Chromosome 10	28190515	28190610	96	96	100	1.85e-43	178	0	8	28.6	NA	NA	NA	NA	NA	NA	NA
RAD_13173	CM008309.1	Chromosome 10	30821570	30821665	96	96	98.958	8.61e-42	172	1	8	23.6	PeduncleDepth	NA	NA	NA	NA	NA	NA
RAD_41073	CM008309.1	Chromosome 10	33281551	33281456	96	96	98.958	8.61e-42	172	1	8	23.6	PeduncleDepth	NA	NA	NA	NA	NA	NA
RAD_5656	CM008309.1	Chromosome 10	33411140	33411045	96	96	98.958	8.61e-42	172	1	8	23.6	PeduncleDepth	NA	NA	NA	NA	NA	NA
JK_1403.13r	CM008309.1	Chromosome 10	34177395	34177490	96	96	100	1.85e-43	178	0			NA	NA	NA	NA	NA	NA	NA
RAD_52214	CM008309.1	Chromosome 10	34924171	34924266	96	96	98.958	8.61e-42	172	1	8	22.6	PeduncleDepth	NA	NA	NA	NA	NA	NA
JK_1033.29r	CM008309.1	Chromosome 10	35220783	35220877	96	96	97.917	1.44e-39	165	1			NA	NA	NA	NA	NA	NA	NA
RAD_63406	CM008310.1	Chromosome 11	1720205	1720110	96	96	100	1.85e-43	178	0	8	23.6	PeduncleDepth	NA	NA	NA	NA	NA	NA
RAD_34985	CM008310.1	Chromosome 11	2591808	2591713	96	96	98.958	8.61e-42	172	1	8	26.3	PeduncleDepth	NA	NA	NA	NA	NA	NA
RAD_36775	CM008310.1	Chromosome 11	3129137	3129230	96	96	97.917	1.44e-39	165	0	8	26.3	PeduncleDepth	NA	NA	NA	NA	NA	NA
Am237E	CM008310.1	Chromosome 11	3257626	3257213	437	437	94.737	0	658	0	8	NA	PeduncleDepth	NA	NA	NA	NA	NA	NA
RAD_43022	CM008310.1	Chromosome 11	3945629	3945724	96	96	100	1.85e-43	178	0	8	27.4	NA	NA	NA	NA	NA	NA	NA
Am218B	CM008310.1	Chromosome 11	3958221	3957841	391	391	95.141	3.69e-176	621	9	8	28.1	NA	NA	NA	NA	NA	NA	NA
Am8C	CM008310.1	Chromosome 11	4718630	4718344	1163	287	95.47	9.56e-127	459	13	23	31.3	NA	NA	NA	NA	NA	NA	NA
JK_1961.25r	CM008310.1	Chromosome 11	4829703	4829798	96	96	98.958	8.61e-42	172	1			NA	NA	NA	NA	NA	NA	NA
NYU21	CM008310.1	Chromosome 11	5367381	5368081	790	712	94.944	0	1125	22	8	NA	Finplacement, Condition,Ribs,Melanophore	NA	NA	NA	NA	NA	NA
RAD_67705	CM008310.1	Chromosome 11	5981492	5981583	96	92	98.913	1.44e-39	165	1	8	0	Finplacement, Condition,Ribs,Melanophore	NA	NA	NA	NA	NA	NA
RAD_21879	CM008310.1	Chromosome 11	6446373	6446278	96	96	100	1.85e-43	178	0	8	0	Finplacement, Condition,Ribs,Melanophore	NA	NA	NA	NA	NA	NA
Am214B	CM008310.1	Chromosome 11	7425870	7426145	340	280	91.071	2.74e-97	359	3	8	8.06	Finplacement,PeduncleDepth,Condition,Ribs,Melanophore	NA	NA	NA	NA	NA	NA	Not found in v1 Astyanax Genome
Am204F	CM008310.1	Chromosome 11	7665483	7665934	422	453	92.494	4e-176	621	2	8	8.17	PeduncleDepth	NA	NA	NA	NA	NA	NA
Am236B	CM008310.1	Chromosome 11	7665483	7665934	422	453	92.494	4e-176	621	2	8	8.17	PeduncleDepth	NA	NA	NA	NA	NA	NA
Am205B	CM008310.1	Chromosome 11	9229663	9230210	532	548	96.35	0	887	4	3	Protas location 2007	NA	Eyesize	NA	NA	NA	NA	NA
RAD_68234	CM008310.1	Chromosome 11	9623823	9623918	96	96	97.917	4.01e-40	167	2	8	19.9	PeduncleDepth	NA	NA	NA	NA	NA	NA
JK_593.12r	CM008311.1	Chromosome 12	16091	15996	96	96	98.958	8.61e-42	172	1			NA	NA	NA	NA	NA	NA	NA
JK_949.12r	CM008311.1	Chromosome 12	446020	446115	96	96	97.917	4.01e-40	167	2			NA	NA	NA	NA	NA	NA	NA
JK_2088.29r	CM008311.1	Chromosome 12	705520	705615	96	96	98.958	8.61e-42	172	1			NA	NA	NA	NA	NA	NA	NA
Am232A	CM008311.1	Chromosome 12	1154928	1155483	563	575	94.261	0	850	2	NA	NA	NA	NA	NA	NA	NA	NA	NA
RAD_40480	CM008311.1	Chromosome 12	3464491	3464586	96	96	100	1.85e-43	178	0	21	28.5	NA	NA	NA	NA	NA	NA	NA
JK_5928.36r	CM008311.1	Chromosome 12	3602171	3602076	96	96	98.958	8.61e-42	172	1			NA	NA	NA	NA	NA	NA	NA
RAD_90815	CM008311.1	Chromosome 12	4332803	4332898	96	96	100	1.85e-43	178	0	21	26.6	NA	NA	NA	NA	NA	NA	NA
JK_7653.9r	CM008311.1	Chromosome 12	4478948	4479043	96	96	97.917	4.01e-40	167	2			NA	NA	NA	NA	NA	NA	NA
RAD_55110	CM008311.1	Chromosome 12	5893553	5893458	96	96	100	1.85e-43	178	0	21	21.3	NA	NA	NA	NA	NA	NA	NA	Not found in v1 Astyanax Genome
JK_2160.11r	CM008311.1	Chromosome 12	6631293	6631388	96	96	96.875	1.86e-38	161	3			NA	NA	NA	NA	NA	NA	NA
JK_4563.24r	CM008311.1	Chromosome 12	6987955	6988050	96	96	100	1.85e-43	178	0			NA	NA	NA	NA	NA	NA	NA
RAD_89962	CM008311.1	Chromosome 12	7833835	7833740	96	96	98.958	8.61e-42	172	1	21	16.2	NA	NA	NA	NA	NA	NA	NA
JK_5725.24r	CM008311.1	Chromosome 12	8858903	8858998	96	96	98.958	8.61e-42	172	1			NA	NA	NA	NA	NA	NA	NA
RAD_83939	CM008311.1	Chromosome 12	10040159	10040254	96	96	98.958	8.61e-42	172	1	21	11.9	NA	NA	NA	NA	NA	NA	NA
Am119B	CM008311.1	Chromosome 12	10745750	10745322	453	453	93.819	0	660	4	21	9.21	Eye, Condition,FinPlacement,Melanophore,Ribs,Toothnumber,Weightloss,AnalFinRays,SO3	NA	NA	NA	NA	NA	NA
Am229B	CM008311.1	Chromosome 12	17799219	17799819	615	615	96.911	0	1020	5	21	4.1	Eye, Condition,FinPlacement,Melanophore,Ribs,Toothnumber,Weightloss,AnalFinRays,SO3	Eye, MaxTth	NA	NA	NA	NA	NA
JK_2084.39r	CM008311.1	Chromosome 12	19781492	19781397	96	96	98.958	8.61e-42	172	1			NA	NA	NA	NA	NA	NA	NA
JK_1714.16r	CM008311.1	Chromosome 12	20780171	20780266	96	96	96.875	1.86e-38	161	3			NA	NA	NA	NA	NA	NA	NA
JK_318.31r	CM008311.1	Chromosome 12	21699593	21699681	96	89	98.876	6.7e-38	159	1			NA	NA	NA	NA	NA	NA	NA
JK_1998.22r	CM008311.1	Chromosome 12	23888755	23888850	96	96	98.958	8.61e-42	172	1			NA	NA	NA	NA	NA	NA	NA
NYU3	CM008311.1	Chromosome 12	23950383	23949773	900	611	99.182	0	1101	5	21	0	Eye, Condition,FinPlacement,Melanophore,Ribs,Toothnumber,Weightloss,AnalFinRays,SO3	NA	NA	NA	NA	NA	NA
JK_2105.43r	CM008311.1	Chromosome 12	30796375	30796470	96	96	98.958	8.61e-42	172	1			NA	NA	NA	NA	NA	NA	NA
JK_1173.8r	CM008312.1	Chromosome 13	1743331	1743426	96	96	100	1.85e-43	178	0			NA	NA	NA	NA	NA	NA	NA
RAD_75134	CM008312.1	Chromosome 13	4242174	4242266	96	93	100	8.61e-42	172	0	1	69.55	Eyesize, SO3Width	Tastebuds	NA	NA	NA	NA	NA
RAD_66364	CM008312.1	Chromosome 13	4729285	4729190	96	96	97.917	4.01e-40	167	2	1	69.69	Eyesize, SO3Width	Tastebuds	NA	NA	NA	NA	NA
Am213F	CM008312.1	Chromosome 13	4742282	4741854	423	435	94.713	0	667	5	1	69.69	Eyesize, SO3Width	Tastebuds	NA	NA	NA	NA	NA
RAD_43090	CM008312.1	Chromosome 13	4750534	4750439	96	96	100	1.85e-43	178	0	1	69.55	Eyesize, SO3Width	Tastebuds	NA	NA	NA	NA	NA
RAD_12122	CM008312.1	Chromosome 13	4796138	4796043	96	96	98.958	8.61e-42	172	1	1	69.69	Eyesize, SO3Width	Tastebuds	NA	NA	NA	NA	NA
RAD_45260	CM008312.1	Chromosome 13	6191259	6191164	96	96	100	1.85e-43	178	0	1	112.64	NA	NA	NA	NA	NA	NA	NA	Not found in v1 Astyanax Genome
RAD_53058	CM008312.1	Chromosome 13	7586639	7586734	96	96	100	1.85e-43	178	0	1	112.1	NA	NA	NA	NA	NA	NA	NA	Not found in v1 Astyanax Genome
RAD_5195	CM008312.1	Chromosome 13	8636595	8636500	96	96	100	1.85e-43	178	0	1	102.35	NA	NA	NA	NA	NA	NA	NA	Not found in v1 Astyanax Genome
RAD_37846	CM008312.1	Chromosome 13	9136416	9136511	96	96	100	1.85e-43	178	0	1	99.21	NA	NA	NA	NA	NA	NA	NA	Not found in v1 Astyanax Genome
Am16A	CM008312.1	Chromosome 13	11936606	11936007	605	606	97.855	0	1044	6	1	88.79	NA	NA	NA	NA	NA	NA	NA
Am33B	CM008312.1	Chromosome 13	11936606	11936007	605	606	97.69	0	1038	7	1	88.79	NA	NA	NA	NA	NA	NA	NA
NYU2	CM008312.1	Chromosome 13	12328270	12328933	724	665	93.383	0	970	15	NA	NA	NA	NA	NA	NA	NA	NA	NA
RAD_83582	CM008312.1	Chromosome 13	12671169	12671264	96	96	100	1.85e-43	178	0	1	84.47	NA	NA	NA	NA	NA	NA	NA
RAD_56285	CM008312.1	Chromosome 13	12746128	12746223	96	96	98.958	8.61e-42	172	1	1	83.54	NA	NA	NA	NA	NA	NA	NA
RAD_48253	CM008312.1	Chromosome 13	14092037	14092132	96	96	100	1.85e-43	178	0	1	80.82	NA	Tastebuds	NA	NA	NA	NA	NA
Am213E	CM008312.1	Chromosome 13	14362158	14361698	490	487	90.76	2.17e-179	632	19	1	79.15	NA	Tastebuds	NA	NA	NA	NA	NA
RAD_20037	CM008312.1	Chromosome 13	15027028	15027128	96	101	91.089	5.26e-29	130	1	1	75.53	Eyesize, Ribs	Tastebuds	NA	NA	NA	NA	NA
Am237A	CM008312.1	Chromosome 13	15057983	15057582	427	427	91.803	8.9e-163	577	10	1	75.53	Eyesize, Ribs	Tastebuds	NA	NA	NA	NA	NA
RAD_52152	CM008312.1	Chromosome 13	15092542	15092637	96	96	98.958	8.61e-42	172	1	1	75.27	Eyesize, Ribs	Tastebuds	NA	NA	NA	NA	NA
RAD_60780	CM008312.1	Chromosome 13	15318475	15318570	96	96	100	1.85e-43	178	0	1	74.4	Eyesize, Ribs	Tastebuds	NA	NA	NA	NA	NA
RAD_88030	CM008312.1	Chromosome 13	15399391	15399296	96	96	100	1.85e-43	178	0	1	73.85	Eyesize, Ribs	Tastebuds	NA	NA	NA	NA	NA
RAD_91463	CM008312.1	Chromosome 13	16082544	16082639	96	96	98.958	8.61e-42	172	1	1	72.57	Eyesize, Ribs	Tastebuds	NA	NA	NA	NA	NA
Am26A	CM008312.1	Chromosome 13	18327120	18327626	503	522	92.912	0	730	3	1	70.96	Eyesize, Ribs, SO3Width	Tastebuds	NA	NA	NA	NA	NA
RAD_15266	CM008312.1	Chromosome 13	19424303	19424398	96	96	100	1.85e-43	178	0	1	63.29	Eyesize	Eyesize, TasteBuds	NA	NA	NA	NA	NA
RAD_11443	CM008312.1	Chromosome 13	19667168	19667073	96	96	100	1.85e-43	178	0	1	63.29	Eyesize	Eyesize, TasteBuds	NA	NA	NA	NA	NA
Am30C	CM008312.1	Chromosome 13	21280440	21281104	710	665	97.895	0	1153	9	1	65.07	Eyesize	Eyesize, TasteBuds	NA	NA	NA	NA	NA
RAD_38026	CM008312.1	Chromosome 13	21477488	21477583	96	96	98.958	8.61e-42	172	1	1	65.07	Eyesize	Eyesize, TasteBuds	NA	NA	NA	NA	NA
JK_1627.32r	CM008312.1	Chromosome 13	21537578	21537483	96	96	100	1.85e-43	178	0			NA	NA	NA	NA	NA	NA	NA
RAD_57607	CM008312.1	Chromosome 13	21755335	21755240	96	96	97.917	4.01e-40	167	2	1	22.61	NA	NA	NA	NA	NA	NA	NA
RAD_28708	CM008312.1	Chromosome 13	22941880	22941785	96	96	97.917	4.01e-40	167	2	1	27.43	NA	NA	NA	NA	NA	NA	NA
RAD_47914	CM008312.1	Chromosome 13	23254360	23254266	96	95	100	6.66e-43	176	0	1	29.45	NA	NA	NA	NA	NA	NA	NA
RAD_82059	CM008312.1	Chromosome 13	25214645	25214550	96	96	100	1.85e-43	178	0	1	59.54	Eyesize	Eyesize, TasteBuds	NA	NA	NA	NA	NA
JK_5999.16r	CM008312.1	Chromosome 13	25648307	25648403	96	97	97.938	4.01e-40	167	1			NA	NA	NA	NA	NA	NA	NA
RAD_98033	CM008312.1	Chromosome 13	26115552	26115647	96	96	98.958	8.61e-42	172	1	1	32.9	NA	NA	NA	NA	NA	NA	NA
Am205E	CM008312.1	Chromosome 13	26381271	26380821	443	452	97.124	0	756	3	1	33.78	Chemical Sense	NA	NA	NA	NA	NA	NA
RAD_78967	CM008312.1	Chromosome 13	27347568	27347665	96	98	97.959	1.11e-40	169	0	1	35.33	Chemical Sense	NA	NA	NA	NA	NA	NA
Am210A	CM008312.1	Chromosome 13	27627848	27627418	430	431	99.304	0	778	2	1	35.33	Chemical Sense	NA	NA	NA	NA	NA	NA
RAD_43116	CM008312.1	Chromosome 13	30346823	30346728	96	96	100	1.85e-43	178	0	1	37.91	NA	NA	NA	NA	NA	NA	NA
RAD_83369	CM008312.1	Chromosome 13	30872919	30872978	96	60	100	1.9e-23	111	0	1	38.3	NA	NA	NA	NA	NA	NA	NA
JK_3556.39r	CM008312.1	Chromosome 13	31511820	31511915	96	96	97.917	4.01e-40	167	2			NA	NA	NA	NA	NA	NA	NA
RAD_14016	CM008312.1	Chromosome 13	33374999	33375093	96	96	98.958	3.1e-41	171	0	1	41.69	NA	NA	NA	NA	NA	NA	NA
RAD_44245	CM008312.1	Chromosome 13	36373504	36373599	96	96	100	1.85e-43	178	0	1	43.33	Eyesize	NA	NA	NA	NA	NA	NA
oca2	CM008312.1	Chromosome 13	37905090	37904858	234	234	99.145	2.29e-116	422	1	1	46.35	Eyesize	NA	NA	NA	NA	NA	NA
Am201D	CM008312.1	Chromosome 13	41006054	41006596	551	551	98.185	0	957	2	1	Protas location 2007	Eyesize	Eye,Tbuds	NA	NA	NA	NA	NA
Am132B	CM008312.1	Chromosome 13	41583679	41584334	639	657	96.195	0	1059	4	1	51.31	Eyesize	Eyesize, TasteBuds	NA	NA	NA	NA	NA
Am218E	CM008312.1	Chromosome 13	43163154	43163743	580	590	96.78	0	981	9	1	53.1	Eyesize	Eyesize, TasteBuds	NA	NA	NA	NA	NA
Am43C	CM008312.1	Chromosome 13	43553247	43552555	689	701	94.437	0	1059	17	1	53.29	Eyesize	Eyesize, TasteBuds	NA	NA	NA	NA	NA
Am43A	CM008313.1	Chromosome 14	3249494	3249044	519	455	96.703	0	758	11	7	24.8	Eyesize, Condition	Dent	NA	NA	NA	NA	NA
RAD_25005	CM008313.1	Chromosome 14	3820404	3820499	96	96	100	1.85e-43	178	0	7	25.7	Eyesize, Condition	Dent	NA	NA	NA	NA	NA
RAD_43143	CM008313.1	Chromosome 14	4202597	4202502	96	96	100	1.85e-43	178	0	7	26.9	Eyesize, Condition	NA	NA	NA	NA	NA	NA
JK_7486.40r	CM008313.1	Chromosome 14	4625633	4625728	96	96	100	1.85e-43	178	0			NA	NA	NA	NA	NA	NA	NA
RAD_98090	CM008313.1	Chromosome 14	5328916	5328821	96	96	98.958	8.61e-42	172	1	7	30	Eyesize, Condition	NA	NA	NA	NA	NA	NA
RAD_45734	CM008313.1	Chromosome 14	5826440	5826345	96	96	100	1.85e-43	178	0	7	30.7	Eyesize, Condition	NA	NA	NA	NA	NA	NA
JK_3283.29r	CM008313.1	Chromosome 14	7979132	7979037	96	96	100	1.85e-43	178	0			NA	NA	NA	NA	NA	NA	NA
RAD_73745	CM008313.1	Chromosome 14	8967173	8967268	96	96	100	1.85e-43	178	0	7	37.3	Eyesize, Condition	NA	NA	NA	NA	NA	NA
RAD_16332	CM008313.1	Chromosome 14	9330213	9330118	96	96	98.958	8.61e-42	172	1	7	37.1	Eyesize, Condition	NA	NA	NA	NA	NA	NA
JK_1942.24r	CM008313.1	Chromosome 14	9399244	9399149	96	96	98.958	8.61e-42	172	1			NA	NA	NA	NA	NA	NA	NA
RAD_24659	CM008313.1	Chromosome 14	9988871	9988776	96	96	100	1.85e-43	178	0	7	37.8	Eyesize, Condition	NA	NA	NA	NA	NA	NA
RAD_29437	CM008313.1	Chromosome 14	10415386	10415481	96	96	100	1.85e-43	178	0	7	39.2	Eyesize, Condition	NA	NA	NA	NA	NA	NA
Am131A	CM008313.1	Chromosome 14	12185116	12184273	890	845	97.751	0	1445	8	7	52.6	Eyesize, Condition	Eyesize	NA	NA	NA	NA	NA
RAD_87921	CM008313.1	Chromosome 14	14822928	14822833	96	96	98.958	8.61e-42	172	1	7	48.2	Eyesize, Condition	NA	NA	NA	NA	NA	NA
JK_2541.6r	CM008313.1	Chromosome 14	15648469	15648564	96	96	98.958	8.61e-42	172	1			NA	NA	NA	NA	NA	NA	NA
RAD_22736	CM008313.1	Chromosome 14	18021316	18021411	96	96	100	1.85e-43	178	0	7	41.6	Eyesize, Condition	NA	NA	NA	NA	NA	NA
RAD_38160	CM008313.1	Chromosome 14	18317062	18317157	96	96	100	1.85e-43	178	0	7	40.7	Eyesize, Condition	NA	NA	NA	NA	NA	NA
JK_7458.10r	CM008313.1	Chromosome 14	18429494	18429589	96	96	100	1.85e-43	178	0			NA	NA	NA	NA	NA	NA	NA
RAD_94613	CM008313.1	Chromosome 14	18523174	18523269	96	96	97.917	4.01e-40	167	2	7	40.7	Eyesize, Condition	NA	NA	NA	NA	NA	NA
JK_2016.23r	CM008313.1	Chromosome 14	19056783	19056878	96	96	100	1.85e-43	178	0			NA	NA	NA	NA	NA	NA	NA
NYU13	CM008313.1	Chromosome 14	19759857	19760385	555	546	94.322	0	826	14	7	Protas locaation	SO3Width	Eyesize	NA	NA	NA	NA	OPL
Am104C	CM008313.1	Chromosome 14	20511592	20512096	509	509	99.214	0	915	0	7	54.2	SO3Width	Eyesize	NA	NA	NA	NA	OPL
JK_5004.36r	CM008313.1	Chromosome 14	21771475	21771380	96	96	100	1.85e-43	178	0			NA	NA	NA	NA	NA	NA	NA
JK_2005.22r	CM008313.1	Chromosome 14	24699296	24699201	96	96	100	1.85e-43	178	0			NA	NA	NA	NA	NA	NA	NA
Am203E	CM008313.1	Chromosome 14	27472670	27472291	375	384	95.573	1.28e-170	603	4	7	54	SO3Width, Eyesize	Eyesize	NA	NA	NA	NA	OPL	Not found in v1 Astyanax Genome
Am55A	CM008313.1	Chromosome 14	28343956	28343386	568	572	98.077	0	990	6	7	53.8	Eyesize, Condition	Eyesize	NA	NA	NA	NA	NA
RAD_75522	CM008313.1	Chromosome 14	33167770	33167675	96	96	98.958	8.61e-42	172	1	7	66.8	NA	NA	NA	NA	NA	NA	OPL
JK_3420.23r	CM008313.1	Chromosome 14	33440286	33440381	96	96	98.958	8.61e-42	172	1			NA	NA	NA	NA	NA	NA	NA
RAD_40841	CM008313.1	Chromosome 14	33509215	33509120	96	96	100	1.85e-43	178	0	7	66.9	NA	NA	NA	NA	NA	NA	OPL
RAD_46941	CM008313.1	Chromosome 14	33768947	33769042	96	96	100	1.85e-43	178	0	7	70.1	NA	NA	NA	NA	NA	NA	OPL
Am19B	CM008313.1	Chromosome 14	34017188	34016998	180	191	94.241	3e-74	281	0	7	71.4	NA	NA	NA	NA	NA	NA	OPL
RAD_61843	CM008313.1	Chromosome 14	34479091	34478996	96	96	98.958	8.61e-42	172	1	7	74.9	NA	NA	NA	NA	NA	NA	NA
RAD_19197	CM008313.1	Chromosome 14	35149695	35149790	96	96	98.958	8.61e-42	172	1	7	79.5	NA	NA	NA	NA	NA	NA	NA	Not found in v1 Astyanax Genome
RAD_97170	CM008313.1	Chromosome 14	35561539	35561444	96	96	98.958	8.61e-42	172	1	7	82.5	NA	NA	NA	NA	NA	NA	NA	Not found in v1 Astyanax Genome
JK_6317.36r	CM008313.1	Chromosome 14	35686159	35686254	96	96	98.958	8.61e-42	172	1			NA	NA	NA	NA	NA	NA	NA
Am144A	CM008313.1	Chromosome 14	36134508	36135358	848	859	96.973	0	1428	6	7	84.3	NA	NA	NA	NA	NA	NA	NA
Am207C	CM008313.1	Chromosome 14	36589464	36589798	438	338	98.521	9.08e-168	593	2	7	85.1	NA	NA	NA	NA	NA	NA	NA
RAD_78693	CM008313.1	Chromosome 14	37093520	37093425	96	96	100	1.85e-43	178	0	7	88.1	NA	NA	NA	NA	NA	NA	NA
Am218A	CM008313.1	Chromosome 14	37642279	37642497	420	235	92.34	1.63e-85	320	2	7	88.1	NA	NA	NA	NA	NA	NA	NA
RAD_31061	CM008313.1	Chromosome 14	38328859	38328954	96	96	98.958	8.61e-42	172	1	7	89.4	NA	NA	NA	NA	NA	NA	NA
JK_1038.14r	CM008313.1	Chromosome 14	38503041	38503136	96	96	98.958	8.61e-42	172	1			NA	NA	NA	NA	NA	NA	NA
JK_3874.31r	CM008314.1	Chromosome 15	367790	367695	96	96	98.958	8.61e-42	172	1			NA	NA	NA	NA	NA	NA	NA
JK_5252.30r	CM008314.1	Chromosome 15	566352	566447	96	96	100	1.85e-43	178	0			NA	NA	NA	NA	NA	NA	NA
JK_9073.32r	CM008314.1	Chromosome 15	815983	816078	96	96	98.958	8.61e-42	172	1			NA	NA	NA	NA	NA	NA	NA
JK_6664.39r	CM008314.1	Chromosome 15	846035	846130	96	96	96.875	1.86e-38	161	3			NA	NA	NA	NA	NA	NA	NA
JK_5308.28r	CM008314.1	Chromosome 15	3564513	3564418	96	96	100	1.85e-43	178	0			NA	NA	NA	NA	NA	NA	NA
RAD_40327	CM008314.1	Chromosome 15	4864745	4864840	96	96	100	1.85e-43	178	0	18	35.8	NA	NA	NA	NA	NA	NA	NA
RAD_48716	CM008314.1	Chromosome 15	5755112	5755207	96	96	100	1.85e-43	178	0	18	36.9	NA	NA	NA	NA	NA	NA	NA
Am230A	CM008314.1	Chromosome 15	8257621	8258087	463	467	99.143	0	837	0	18	NA	NA	MelA, MelD, Tbuds, LEnsL	NA	NA	NA	NA	NA
JK_1178.33r	CM008314.1	Chromosome 15	8436645	8436550	96	96	98.958	8.61e-42	172	1			NA	NA	NA	NA	NA	NA	NA
RAD_9115	CM008314.1	Chromosome 15	8632436	8632341	96	96	97.917	4.01e-40	167	2	18	120	NA	NA	NA	NA	NA	NA	NA
RAD_69609	CM008314.1	Chromosome 15	8682997	8682902	96	96	100	1.85e-43	178	0	18	120	NA	NA	NA	NA	NA	NA	NA	Not found in v1 Astyanax Genome
Am29A	CM008314.1	Chromosome 15	8737415	8737102	360	327	90.52	2.84e-117	425	15	NA	NA	NA	NA	NA	NA	NA	NA	NA
RAD_28781	CM008314.1	Chromosome 15	9292804	9292899	96	96	100	1.85e-43	178	0	18	120	NA	NA	NA	NA	NA	NA	NA	Not found in v1 Astyanax Genome
RAD_51379	CM008314.1	Chromosome 15	9638686	9638591	96	96	98.958	8.61e-42	172	1	18	118	NA	NA	NA	NA	NA	NA	NA	Not found in v1 Astyanax Genome
RAD_49522	CM008314.1	Chromosome 15	9776276	9776181	96	96	98.958	8.61e-42	172	1	18	121	NA	NA	NA	NA	NA	NA	NA
JK_6931.7r	CM008314.1	Chromosome 15	11121902	11121807	96	96	100	1.85e-43	178	0			NA	NA	NA	NA	NA	NA	NA
JK_1746.14r	CM008314.1	Chromosome 15	11769364	11769459	96	96	100	1.85e-43	178	0			NA	NA	NA	NA	NA	NA	NA
Am9A	CM008314.1	Chromosome 15	13557557	13558013	453	472	92.373	0	641	2	NA	NA	NA	NA	NA	NA	NA	NA	NA
Am214C	CM008314.1	Chromosome 15	14443672	14444174	493	503	94.831	0	800	16	18	55.8	Ribs,Finplacement,SO3Width,Condition,AnalFinRays,Melanophore	MelA, MelD, Tbuds, LEnsL	NA	NA	NA	NA	NA
RAD_81618	CM008314.1	Chromosome 15	15843038	15842943	96	96	100	1.85e-43	178	0	18	67.6	Ribs,Finplacement,SO3Width,Condition,AnalFinRays,Melanophore	MelA, MelD, Tbuds, LEnsL	NA	NA	NA	NA	NA
Am229D	CM008314.1	Chromosome 15	15980082	15979633	435	451	95.565	0	710	3	18	67.6	Ribs,Finplacement,SO3Width,Condition,AnalFinRays,Melanophore	MelA, MelD, Tbuds, LEnsL	NA	NA	NA	NA	NA
RAD_3536	CM008314.1	Chromosome 15	17621706	17621801	96	96	100	1.85e-43	178	0	18	92.5	NA	NA	NA	NA	NA	NA	NA
JK_897.28r	CM008314.1	Chromosome 15	19140556	19140651	96	96	97.917	4.01e-40	167	2			NA	NA	NA	NA	NA	NA	NA
RAD_33902	CM008314.1	Chromosome 15	20133201	20133296	96	96	97.917	4.01e-40	167	2	18	58	Ribs,Finplacement,SO3Width,Condition,AnalFinRays,Melanophore	MelA, MelD, Tbuds, LEnsL	NA	NA	NA	NA	NA
RAD_53327	CM008314.1	Chromosome 15	20537797	20537702	96	96	100	1.85e-43	178	0	18	58	Ribs,Finplacement,SO3Width,Condition,AnalFinRays,Melanophore	MelA, MelD, Tbuds, LEnsL	NA	NA	NA	NA	NA
Am6C	CM008314.1	Chromosome 15	20608646	20609288	638	652	94.325	0	990	14	18	74.1	NA	NA	NA	NA	NA	NA	NA
RAD_29543	CM008314.1	Chromosome 15	20614333	20614238	96	96	100	1.85e-43	178	0	18	74.1	NA	NA	NA	NA	NA	NA	NA
JK_5864.41r	CM008314.1	Chromosome 15	21427403	21427498	96	96	97.917	4.01e-40	167	2			NA	NA	NA	NA	NA	NA	NA
RAD_26335	CM008314.1	Chromosome 15	21889312	21889407	96	96	100	1.85e-43	178	0	18	72.6	Ribs,Finplacement,SO3Width,Condition,AnalFinRays,Melanophore	NA	NA	NA	NA	NA	NA
Am214D	CM008314.1	Chromosome 15	22259871	22259474	417	417	94.245	3.06e-177	625	5	18	71.5	Ribs,Finplacement,SO3Width,Condition,AnalFinRays,Melanophore	NA	NA	NA	NA	NA	NA
RAD_81018	CM008314.1	Chromosome 15	22762959	22763029	96	71	98.592	6.8e-28	126	1	18	57.5	Ribs,Finplacement,SO3Width,Condition,AnalFinRays,Melanophore	MelA, MelD, Tbuds, LEnsL	NA	NA	NA	NA	NA
RAD_91430	CM008314.1	Chromosome 15	24213709	24213804	96	96	100	1.85e-43	178	0	18	71.8	Ribs,Finplacement,SO3Width,Condition,AnalFinRays,Melanophore	NA	NA	NA	NA	NA	NA
RAD_13265	CM008314.1	Chromosome 15	24725892	24725987	96	96	100	1.85e-43	178	0	18	72.4	Ribs,Finplacement,SO3Width,Condition,AnalFinRays,Melanophore	NA	NA	NA	NA	NA	NA
RAD_85641	CM008314.1	Chromosome 15	24740070	24739975	96	96	100	1.85e-43	178	0	18	71.8	Ribs,Finplacement,SO3Width,Condition,AnalFinRays,Melanophore	NA	NA	NA	NA	NA	NA
RAD_39920	CM008314.1	Chromosome 15	24752786	24752691	96	96	100	1.85e-43	178	0	18	71.8	Ribs,Finplacement,SO3Width,Condition,AnalFinRays,Melanophore	NA	NA	NA	NA	NA	NA
Am226E	CM008314.1	Chromosome 15	25390625	25390093	523	536	96.455	0	870	3	18	71	Ribs,Finplacement,SO3Width,Condition,AnalFinRays,Melanophore	MelA, MelD, Tbuds, LEnsL	NA	NA	NA	NA	NA
JK_2437.18r	CM008314.1	Chromosome 15	25582360	25582455	96	96	100	1.85e-43	178	0			NA	NA	NA	NA	NA	NA	NA
RAD_9864	CM008314.1	Chromosome 15	27585658	27585563	96	96	100	1.85e-43	178	0	18	67	Ribs,Finplacement,SO3Width,Condition,AnalFinRays,Melanophore	MelA, MelD, Tbuds, LEnsL	NA	NA	NA	NA	NA
RAD_61901	CM008314.1	Chromosome 15	28014845	28014750	96	96	98.958	8.61e-42	172	1	18	81.4	NA	NA	NA	NA	NA	NA	NA
Am216D	CM008314.1	Chromosome 15	29872237	29872548	383	312	99.359	1.71e-159	566	2	14	Protas location 2007
JK_3135.37r	CM008314.1	Chromosome 15	30405267	30405172	96	96	100	1.85e-43	178	0			NA	NA	NA	NA	NA	NA	NA
Am123A	CM008314.1	Chromosome 15	31045251	31044806	441	456	94.518	0	680	0	18	87.9	NA	NA	NA	NA	NA	NA	NA
RAD_20796	CM008315.1	Chromosome 16	320586	320681	96	96	98.958	8.61e-42	172	1	13	15.7	NA	NA	NA	NA	NA	NA	NA
Am210B	CM008315.1	Chromosome 16	671755	672139	412	405	94.321	3.93e-171	604	3	13	15.1	NA	NA	NA	NA	NA	NA	NA
Am230C	CM008315.1	Chromosome 16	672266	671755	551	549	89.8	0	695	19	13	15.1	NA	NA	NA	NA	NA	NA	NA
Am237F	CM008315.1	Chromosome 16	672266	671755	551	549	89.8	0	695	19	13	NA	NA	NA	NA	NA	NA	NA	NA
RAD_16106	CM008315.1	Chromosome 16	736187	736092	96	96	98.958	8.61e-42	172	1	13	15.7	NA	NA	NA	NA	NA	NA	NA
RAD_72696	CM008315.1	Chromosome 16	1145648	1145743	96	96	100	1.85e-43	178	0	13	14.1	Toothnumber	NA	NA	NA	NA	NA	NA
shh	CM008315.1	Chromosome 16	1347819	1347213	669	616	98.052	0	1068	3	13	14.1	Toothnumber	NA	NA	NA	NA	NA	NA
Am216E	CM008315.1	Chromosome 16	2219747	2220130	543	393	95.42	6.76e-175	617	9	13	0	Toothnumber	NA	NA	NA	NA	NA	NA
RAD_44913	CM008315.1	Chromosome 16	3377523	3377428	96	96	98.958	8.61e-42	172	1	13	28.9	NA	NA	NA	NA	NA	NA	NA
RAD_15432	CM008315.1	Chromosome 16	3452480	3452385	96	96	98.958	8.61e-42	172	1	13	28.9	NA	NA	NA	NA	NA	NA	NA
RAD_75186	CM008315.1	Chromosome 16	4801800	4801895	96	96	100	1.85e-43	178	0	13	37.2	NA	NA	NA	NA	NA	NA	NA
RAD_73484	CM008315.1	Chromosome 16	4993271	4993176	96	96	100	1.85e-43	178	0	13	37.4	NA	NA	NA	NA	NA	NA	NA
RAD_47274	CM008315.1	Chromosome 16	7160185	7160090	96	96	100	1.85e-43	178	0	13	46.8	NA	NA	NA	NA	NA	NA	NA
NYU23	CM008315.1	Chromosome 16	8957812	8958626	1054	817	97.185	0	1386	15	NA	NA	NA	NA	NA	NA	NA	NA	NA
JK_5657.11r	CM008315.1	Chromosome 16	9125062	9125157	96	96	97.917	4.01e-40	167	2			NA	NA	NA	NA	NA	NA	NA
RAD_41346	CM008315.1	Chromosome 16	10396040	10396135	96	96	100	1.85e-43	178	0	13	49.4	NA	NA	NA	NA	NA	NA	NA
RAD_99487	CM008315.1	Chromosome 16	10478711	10478616	96	96	100	1.85e-43	178	0	13	49.4	NA	NA	NA	NA	NA	NA	NA
RAD_41169	CM008315.1	Chromosome 16	10733269	10733174	96	96	100	1.85e-43	178	0	13	49.4	NA	NA	NA	NA	NA	NA	NA
RAD_52346	CM008315.1	Chromosome 16	11184808	11184713	96	96	100	1.85e-43	178	0	13	50.6	NA	NA	NA	NA	NA	NA	NA
RAD_68409	CM008315.1	Chromosome 16	12331249	12331344	96	96	98.958	8.61e-42	172	1	13	50.6	NA	NA	NA	NA	NA	NA	NA
RAD_89917	CM008315.1	Chromosome 16	12622048	12622143	96	96	100	1.85e-43	178	0	13	50.8	NA	NA	NA	NA	NA	NA	NA
JK_5773.19r	CM008315.1	Chromosome 16	12825074	12824979	96	96	98.958	8.61e-42	172	1			NA	NA	NA	NA	NA	NA	NA
RAD_33084	CM008315.1	Chromosome 16	14117380	14117475	96	96	98.958	8.61e-42	172	1	13	52.7	NA	NA	NA	NA	NA	NA	NA
NYU1	CM008315.1	Chromosome 16	18492532	18492768	250	250	94.8	5.39e-103	377	0	13	79.7	SO3Width	NA	NA	NA	NA	NA	NA
JK_3614.44r	CM008315.1	Chromosome 16	23080681	23080586	96	96	98.958	8.61e-42	172	1			NA	NA	NA	NA	NA	NA	NA
RAD_96608	CM008315.1	Chromosome 16	24882542	24882637	96	96	98.958	8.61e-42	172	1	13	57.9	NA	NA	NA	NA	NA	NA	NA
JK_3919.19r	CM008315.1	Chromosome 16	25640299	25640204	96	96	100	1.85e-43	178	0			NA	NA	NA	NA	NA	NA	NA
NYU25	CM008315.1	Chromosome 16	29903386	29902833	647	563	97.158	0	942	2	13	69.4	NA	NA	NA	NA	NA	NA	NA
Am225A	CM008315.1	Chromosome 16	30299846	30299190	672	672	95.536	0	1070	15	13	NA	NA	NA	NA	NA	NA	NA	NA
JK_766.15r	CM008315.1	Chromosome 16	30678898	30678993	96	96	100	1.85e-43	178	0			NA	NA	NA	NA	NA	NA	NA
JK_1453.23r	CM008315.1	Chromosome 16	31190727	31190632	96	96	97.917	4.01e-40	167	2			NA	NA	NA	NA	NA	NA	NA
RAD_53947	CM008315.1	Chromosome 16	31711113	31711018	96	96	98.958	8.61e-42	172	1	13	68.9	NA	NA	NA	NA	NA	NA	NA
Am204D	CM008315.1	Chromosome 16	35816028	35815574	447	455	98.022	0	784	1	13	74.1	SO3Width	NA	NA	NA	NA	NA	NA
JK_1465.43r	CM008315.1	Chromosome 16	38590981	38591080	96	100	96	6.7e-38	159	0			NA	NA	NA	NA	NA	NA	NA
Am239E	CM008315.1	Chromosome 16	39939592	39939089	543	505	99.604	0	920	1	13	77.3	SO3Width	NA	NA	NA	NA	NA	NA
JK_720.25r	CM008315.1	Chromosome 16	40411940	40411845	96	96	98.958	8.61e-42	172	1			NA	NA	NA	NA	NA	NA	NA
RAD_63219	CM008316.1	Chromosome 17	182219	182314	96	96	97.917	4.01e-40	167	2	16	17.6	NA	NA	NA	NA	NA	NA	NA
RAD_8678	CM008316.1	Chromosome 17	2995003	2995098	96	96	98.958	8.61e-42	172	1	16	23.2	NA	NA	NA	NA	NA	NA	NA
JK_2214.43r	CM008316.1	Chromosome 17	3016382	3016477	96	96	100	1.85e-43	178	0			NA	NA	NA	NA	NA	NA	NA
JK_2765.15r	CM008316.1	Chromosome 17	3610222	3610127	96	96	100	1.85e-43	178	0			NA	NA	NA	NA	NA	NA	NA
Am3A	CM008316.1	Chromosome 17	6149193	6148800	655	395	99.494	0	717	1	16	0	NA	NA	NA	NA	NA	NA	NA	Not found in v1 Astyanax Genome
JK_5612.15r	CM008316.1	Chromosome 17	9496067	9495972	96	96	100	1.85e-43	178	0			NA	NA	NA	NA	NA	NA	NA
Am113C	CM008316.1	Chromosome 17	10114382	10115097	737	730	91.918	0	1050	45	16	27.8	PEduncleDepth,Condition	NA	NA	NA	NA	NA	NA
RAD_75211	CM008316.1	Chromosome 17	10777501	10777406	96	96	98.958	8.61e-42	172	1	16	29.6	PEduncleDepth,Condition	NA	NA	NA	NA	NA	NA
JK_1461.6r	CM008316.1	Chromosome 17	12011116	12011211	96	96	100	1.85e-43	178	0			NA	NA	NA	NA	NA	NA	NA
RAD_35696	CM008316.1	Chromosome 17	12831228	12831323	96	96	100	1.85e-43	178	0	16	31.5	PEduncleDepth,Condition	NA	NA	NA	NA	NA	NA
Am119A	CM008316.1	Chromosome 17	12960241	12959812	441	441	96.599	0	721	4	16	31.7	PEduncleDepth,Condition	NA	NA	NA	NA	NA	NA
Am109C	CM008316.1	Chromosome 17	14819620	14818960	751	669	95.067	0	1050	17	16	31.7	PEduncleDepth,Condition	NA	NA	NA	NA	NA	NA	Not found in v1 Astyanax Genome
JK_2177.37r	CM008316.1	Chromosome 17	19835141	19835236	96	96	98.958	8.61e-42	172	1			NA	NA	NA	NA	NA	NA	NA
RAD_31443	CM008316.1	Chromosome 17	20848476	20848571	96	96	100	1.85e-43	178	0	16	53.6	NA	MelA, MelD, LensE	Eyesize	NA	NA	NA	NA
twhh	CM008316.1	Chromosome 17	21314921	21315380	485	465	94.839	0	741	19	16	NA	Condition	NA	Eyesize	NA	NA	NA	NA
JK_1313.17r	CM008316.1	Chromosome 17	21550353	21550258	96	96	100	1.85e-43	178	0			NA	NA	NA	NA	NA	NA	NA
NYU19	CM008316.1	Chromosome 17	22880261	22879766	778	498	97.791	0	856	7	13	Protas location 2007	NA	NA	NA	NA	NA	NA	NA
RAD_35532	CM008316.1	Chromosome 17	28017209	28017304	96	96	100	1.85e-43	178	0	17	76.7	NA	NA	NA	NA	Feeding Angle	NA	NA
JK_1944.26r	CM008317.1	Chromosome 18	2690717	2690812	96	96	100	1.85e-43	178	0			NA	NA	NA	NA	NA	NA	NA
JK_1061.34r	CM008317.1	Chromosome 18	3058049	3057954	96	96	97.917	4.01e-40	167	2			NA	NA	NA	NA	NA	NA	NA
Am30B	CM008317.1	Chromosome 18	5990495	5991083	585	591	97.124	0	1000	9	5	34.6	Melanophore.Ribs.PeduncleLength.Weightloss.ToothCount.ChemicalSense	MelD, MelE, MelIL, MelA	NA	NA	NA	NA	NA
JK_472.11r	CM008317.1	Chromosome 18	8579220	8579125	96	96	100	1.85e-43	178	0			NA	NA	NA	NA	NA	NA	NA
Am101A	CM008317.1	Chromosome 18	8675769	8676557	791	808	95.173	0	1247	3	5	36.7	Melanophore.Ribs.PeduncleLength.Weightloss.ToothCount.ChemicalSense	MelD, MelE, MelIL, MelA	NA	NA	NA	NA	NA
JK_4622.15r	CM008317.1	Chromosome 18	9615587	9615682	96	96	100	1.85e-43	178	0			NA	NA	NA	NA	NA	NA	NA
Am230D	CM008317.1	Chromosome 18	10069826	10069295	532	541	95.749	0	856	5	5	Protas location 2007	Melanophore.Ribs.PeduncleLength.Weightloss.ToothCount.ChemicalSense	MelD, MelE, MelIL, MelA	NA	NA	NA	NA	NA
JK_4768.15r	CM008317.1	Chromosome 18	11446873	11446968	96	96	98.958	8.61e-42	172	1			NA	NA	NA	NA	NA	NA	NA
Am15C	CM008317.1	Chromosome 18	13039511	13040115	690	605	91.57	0	828	19	5	42.3	Melanophore.Ribs.PeduncleLength.Weightloss.ToothCount.ChemicalSense	NA	NA	NA	NA	NA	NA
Am26C	CM008317.1	Chromosome 18	13467341	13466970	521	372	99.462	0	676	2	5	42.8	Melanophore.Ribs.PeduncleLength.Weightloss.ToothCount.ChemicalSense	NA	NA	NA	NA	NA	NA
Am101B	CM008317.1	Chromosome 18	13940454	13941497	1062	1062	93.126	0	1618	55	5	43	Melanophore.Ribs.PeduncleLength.Weightloss.ToothCount.ChemicalSense	NA	NA	NA	NA	NA	NA
Am106A	CM008317.1	Chromosome 18	13954459	13955217	748	761	91.853	0	1109	46	5	43	Melanophore.Ribs.PeduncleLength.Weightloss.ToothCount.ChemicalSense	NA	NA	NA	NA	NA	NA
Am216A	CM008317.1	Chromosome 18	16125163	16125698	536	540	98.519	0	946	0	5	44.2	Melanophore	NA	NA	NA	NA	NA	NA
Am123B	CM008317.1	Chromosome 18	16125278	16125698	423	423	99.527	0	769	0	5	44.2	Melanophore.Ribs.PeduncleLength.Weightloss.ToothCount.ChemicalSense	NA	NA	NA	NA	NA	NA
Am229E	CM008317.1	Chromosome 18	16373765	16373343	412	424	95.755	0	671	5	5	44.2	Melanophore	NA	NA	NA	NA	NA	NA
Am120A	CM008317.1	Chromosome 18	24789616	24790048	431	433	99.307	0	784	1	5	48.7	NA	NA	NA	NA	NA	NA	NA
idh2	CM008317.1	Chromosome 18	26054007	26054219	212	213	99.061	3.47e-104	381	1	NA	NA	NA	NA	NA	NA	NA	NA	NA
JK_1734.19r	CM008317.1	Chromosome 18	28706917	28706822	96	96	100	1.85e-43	178	0			NA	NA	NA	NA	NA	NA	NA
JK_4131.22r	CM008317.1	Chromosome 18	30249972	30250067	96	96	100	1.85e-43	178	0			NA	NA	NA	NA	NA	NA	NA
JK_1551.38r	CM008317.1	Chromosome 18	34009996	34009901	96	96	100	1.85e-43	178	0			NA	NA	NA	NA	NA	NA	NA
JK_2411.24r	CM008317.1	Chromosome 18	35068104	35068009	96	96	97.917	4.01e-40	167	2			NA	NA	NA	NA	NA	NA	NA
RAD_71383	CM008317.1	Chromosome 18	35907479	35907384	96	96	100	1.85e-43	178	0	5	60.6	NA	NA	NA	NA	NA	NA	NA
JK_1855.38r	CM008318.1	Chromosome 19	369465	369560	96	96	100	1.85e-43	178	0			NA	NA	NA	NA	NA	Eye	NA
Am19C	CM008318.1	Chromosome 19	2022378	2022976	970	599	98.331	0	1048	6	11	64.9	NA	NA	NA	NA	NA	Eye diameter, Pupil diameter	GCL
JK_837.38r	CM008318.1	Chromosome 19	2476881	2476976	96	96	98.958	8.61e-42	172	1			NA	NA	NA	NA	NA	Eye diameter, Pupil diameter	NA
RAD_73250	CM008318.1	Chromosome 19	4142293	4142391	96	99	94.949	1.12e-35	152	2	11	62.6	NA	NA	NA	NA	NA	Eye diameter, Pupil diameter	GCL
Am215D	CM008318.1	Chromosome 19	4616656	4616244	407	413	97.821	0	708	3	11	61.1	NA	NA	NA	NA	NA	Eye diameter, Pupil diameter	GCL
RAD_39121	CM008318.1	Chromosome 19	5271650	5271744	96	96	98.958	3.1e-41	171	0	11	61.2	NA	NA	NA	NA	NA	Eye diameter, Pupil diameter	GCL
JK_404.31r	CM008318.1	Chromosome 19	5301073	5300978	96	96	97.917	4.01e-40	167	2			NA	NA	NA	NA	NA	Eye diameter, Pupil diameter	NA
RAD_23092	CM008318.1	Chromosome 19	5891754	5891849	96	96	100	1.85e-43	178	0	11	59.1	NA	NA	NA	NA	NA	NA	GCL
RAD_30959	CM008318.1	Chromosome 19	7961099	7961194	96	96	100	1.85e-43	178	0	11	55.5	NA	NA	NA	NA	NA	NA	GCL
RAD_37938	CM008318.1	Chromosome 19	8131566	8131661	96	96	100	1.85e-43	178	0	11	55.5	NA	NA	NA	NA	NA	NA	GCL
RAD_19903	CM008318.1	Chromosome 19	8666053	8666148	96	96	100	1.85e-43	178	0	11	53.3	NA	NA	NA	NA	NA	Eye diameter, Pupil diameter	GCL
JK_724.14r	CM008318.1	Chromosome 19	8730916	8731011	96	96	100	1.85e-43	178	0			NA	NA	NA	NA	NA	Eye diameter, Pupil diameter	NA
RAD_93042	CM008318.1	Chromosome 19	8778727	8778822	96	96	100	1.85e-43	178	0	11	53.3	NA	NA	NA	NA	NA	Eye diameter, Pupil diameter	GCL	Not found in v1 Astyanax Genome
Am41C	CM008318.1	Chromosome 19	9182601	9182221	494	392	94.898	2.22e-169	599	4	11	52.5	Chemical Sense, Ribs	NA	NA	NA	NA	NA	GCL
RAD_70453	CM008318.1	Chromosome 19	9509189	9509284	96	96	98.958	8.61e-42	172	1	11	51.9	NA	NA	NA	NA	NA	Eye diameter, Pupil diameter	GCL
JK_678.19r	CM008318.1	Chromosome 19	11091371	11091466	96	96	96.875	1.86e-38	161	3			NA	NA	NA	NA	NA	Eye diameter, Pupil diameter	NA
RAD_65270	CM008318.1	Chromosome 19	11135321	11135416	96	96	100	1.85e-43	178	0	11	50.3	NA	NA	NA	NA	NA	Eye diameter, Pupil diameter	GCL
Am206E	CM008318.1	Chromosome 19	12528033	12528521	493	493	99.189	0	885	0	11	48.7	NA	NA	NA	NA	NA	NA	GCL
Am239A	CM008318.1	Chromosome 19	12787986	12788645	627	661	93.192	0	955	10	3	NA	Chemical sense, Ribs (potentially wrong marker)	NA	NA	NA	NA	NA	NA
RAD_69027	CM008318.1	Chromosome 19	13685860	13685955	96	96	98.958	8.61e-42	172	1	11	48.2	NA	NA	NA	NA	NA	NA	GCL
RAD_21502	CM008318.1	Chromosome 19	15223304	15223399	96	96	98.958	8.61e-42	172	1	11	44.8	NA	NA	NA	NA	NA	NA	GCL
Am106B	CM008318.1	Chromosome 19	15818874	15819339	512	469	98.294	0	824	5	11	44.9	NA	NA	NA	NA	NA	NA	GCL
RAD_28710	CM008318.1	Chromosome 19	16964853	16964948	96	96	98.958	8.61e-42	172	1	11	44.1	NA	NA	NA	NA	NA	NA	GCL
RAD_88707	CM008318.1	Chromosome 19	17131027	17130932	96	96	100	1.85e-43	178	0	11	42.3	NA	NA	NA	NA	NA	NA	GCL
Am127A	CM008318.1	Chromosome 19	19745092	19745691	600	600	99.333	0	1094	4	11	36.8	NA	NA	NA	NA	NA	NA	GCL
Am5A	CM008318.1	Chromosome 19	22147128	22146716	439	421	95.249	0	671	12	NA	NA	NA	NA	NA	NA	NA	NA	NA
RAD_70721	CM008318.1	Chromosome 19	22278713	22278618	96	96	100	1.85e-43	178	0	11	38.2	NA	NA	NA	NA	NA	NA	GCL
RAD_4051	CM008318.1	Chromosome 19	22823779	22823684	96	96	97.917	4.01e-40	167	2	11	85.3	NA	NA	NA	NA	NA	NA	GCL
RAD_19878	CM008318.1	Chromosome 19	22883494	22883589	96	96	100	1.85e-43	178	0	11	85.3	NA	NA	NA	NA	NA	NA	GCL	Not found in v1 Astyanax Genome
JK_796.24r	CM008318.1	Chromosome 19	23338560	23338655	96	96	100	1.85e-43	178	0			NA	NA	NA	NA	NA	Eye diameter, Pupil diameter	NA
RAD_34713	CM008318.1	Chromosome 19	27066004	27066099	96	96	100	1.85e-43	178	0	11	30.4	NA	NA	NA	NA	NA	NA	GCL
JK_1332.39r	CM008318.1	Chromosome 19	27406110	27406205	96	96	98.958	8.61e-42	172	1			NA	NA	NA	NA	NA	NA	NA
RAD_11257	CM008318.1	Chromosome 19	27512479	27512384	96	96	100	1.85e-43	178	0	11	29.8	NA	NA	NA	NA	NA	NA	GCL
JK_903.27r	CM008318.1	Chromosome 19	27522767	27522862	96	96	98.958	8.61e-42	172	1			NA	NA	NA	NA	NA	NA	NA
RAD_86010	CM008318.1	Chromosome 19	27882862	27882767	96	96	100	1.85e-43	178	0	11	27.6	NA	NA	NA	NA	NA	NA	GCL	Not found in v1 Astyanax Genome
RAD_58175	CM008318.1	Chromosome 19	28908259	28908351	96	93	100	8.61e-42	172	0	11	26.4	NA	NA	NA	NA	NA	NA	GCL
RAD_33301	CM008318.1	Chromosome 19	29641283	29641188	96	96	98.958	8.61e-42	172	1	11	23.7	NA	NA	NA	NA	NA	NA	GCL
RAD_61695	CM008318.1	Chromosome 19	30059242	30059147	96	96	100	1.85e-43	178	0	11	23.7	NA	NA	NA	NA	NA	NA	GCL
RAD_3486	CM008318.1	Chromosome 19	31406720	31406623	96	98	97.959	1.11e-40	169	0	11	18.4	NA	NA	NA	NA	NA	NA	GCL
RAD_25262	CM008318.1	Chromosome 19	31797352	31797447	96	96	100	1.85e-43	178	0	11	16.3	NA	NA	NA	NA	NA	NA	GCL
JK_656.40r	CM008318.1	Chromosome 19	32225355	32225259	96	97	97.938	4.01e-40	167	1			NA	NA	NA	NA	NA	NA	NA
RAD_87332	CM008318.1	Chromosome 19	32240814	32240909	96	96	100	1.85e-43	178	0	11	16.3	NA	NA	NA	NA	NA	NA	GCL
Am114B	CM008318.1	Chromosome 19	32696668	32696540	156	129	95.349	2.02e-50	202	3	11	14.7	NA	NA	NA	NA	NA	NA	GCL
JK_1026.38r	CM008318.1	Chromosome 19	33684750	33684845	96	96	97.917	4.01e-40	167	2			NA	NA	NA	NA	NA	NA	NA
RAD_61566	CM008318.1	Chromosome 19	34053428	34053335	96	94	100	2.39e-42	174	0	11	8.88	NA	NA	NA	NA	NA	NA	GCL
RAD_11927	CM008318.1	Chromosome 19	34073832	34073927	96	96	100	1.85e-43	178	0	11	8.62	NA	NA	NA	NA	NA	NA	GCL
RAD_9562	CM008318.1	Chromosome 19	34555339	34555434	96	96	98.958	8.61e-42	172	1	11	8.88	NA	NA	NA	NA	NA	NA	GCL	Not found in v1 Astyanax Genome
RAD_14743	CM008319.1	Chromosome 20	5021638	5021543	96	96	100	1.85e-43	178	0	10	37.6	Condition	NA	NA	NA	NA	NA	NA
Am139B	CM008319.1	Chromosome 20	6005812	6005380	458	459	92.157	0	638	9	10	37.2	Condition	NA	NA	NA	NA	NA	NA
NYU14	CM008319.1	Chromosome 20	7858330	7858882	553	557	98.205	0	966	2	10	Protas location 2007	Condition,Eyesize,Melanophore,AnalFinRays,PeduncleDepth,SO3Width,Weightloss,ChemicalSense	Eye, LensL	NA	NA	NA	NA	NA
JK_1754.24r	CM008319.1	Chromosome 20	10523984	10523889	96	96	98.958	8.61e-42	172	1			NA	NA	NA	NA	NA	NA	NA
RAD_11021	CM008319.1	Chromosome 20	13480689	13480594	96	96	100	1.85e-43	178	0	10	37.6	Condition	NA	NA	NA	NA	NA	NA
JK_1353.29r	CM008319.1	Chromosome 20	14687019	14687114	96	96	97.917	4.01e-40	167	2			NA	NA	NA	NA	NA	NA	NA
RAD_51215	CM008319.1	Chromosome 20	15909892	15909987	96	96	100	1.85e-43	178	0	10	36.5	Condition	NA	NA	NA	NA	NA	NA
RAD_65638	CM008319.1	Chromosome 20	16856463	16856558	96	96	100	1.85e-43	178	0	10	36.5	Condition	NA	NA	NA	NA	NA	NA
RAD_70750	CM008319.1	Chromosome 20	16963383	16963478	96	96	98.958	8.61e-42	172	1	10	36.1	Condition	NA	NA	NA	NA	NA	NA
JK_5274.15r	CM008319.1	Chromosome 20	17063823	17063728	96	96	100	1.85e-43	178	0			NA	NA	NA	NA	NA	NA	NA
Am207A	CM008319.1	Chromosome 20	17075020	17074555	454	466	97.21	0	778	1	10	36.5	Condition	NA	NA	NA	NA	NA	NA
Am228E	CM008319.1	Chromosome 20	18699755	18699300	458	458	99.563	0	833	0	10	35.1	Condition	NA	NA	NA	NA	NA	NA
JK_1172.11r	CM008319.1	Chromosome 20	18949620	18949715	96	96	98.958	8.61e-42	172	1			NA	NA	NA	NA	NA	NA	NA
Am227D	CM008319.1	Chromosome 20	19018553	19018834	383	284	98.944	1.05e-141	507	1	10	35.1	Condition	NA	NA	NA	NA	NA	NA
Am103C	CM008319.1	Chromosome 20	21349656	21349155	483	505	94.653	0	760	2	10	32.7	Condition	NA	NA	NA	NA	NA	NA	Not found in v1 Astyanax Genome
JK_2901.22r	CM008319.1	Chromosome 20	26459476	26459571	96	96	98.958	8.61e-42	172	1			NA	NA	NA	NA	NA	NA	NA
RAD_31051	CM008319.1	Chromosome 20	27428833	27428738	96	96	100	1.85e-43	178	0	10	26.2	Condition	NA	NA	NA	NA	NA	NA
JK_5647.11r	CM008319.1	Chromosome 20	27441571	27441476	96	96	100	1.85e-43	178	0			NA	NA	NA	NA	NA	NA	NA
Am211E	CM008319.1	Chromosome 20	28962840	28962221	636	638	94.984	0	994	12	10	17.9	ChemicalSense,Condition	NA	NA	NA	NA	NA	NA
Am143A	CM008319.1	Chromosome 20	30291840	30292458	648	619	94.023	0	966	25	10	16.6	ChemicalSense	NA	NA	NA	NA	NA	NA
Am214A	CM008319.1	Chromosome 20	31163604	31163347	266	266	95.489	2.63e-116	422	4	10	15.7	NA	NA	NA	NA	NA	NA	NA
Am17C	CM008319.1	Chromosome 20	32581141	32581643	517	510	94.706	0	780	9	10	14.6	NA	NA	NA	NA	NA	NA	NA
RAD_70732	CM008319.1	Chromosome 20	34708714	34708812	96	99	96.97	5.18e-39	163	0	10	0	NA	NA	NA	NA	NA	NA	NA
NYU11	CM008319.1	Chromosome 20	35929502	35930461	962	964	98.755	0	1714	6	NA	NA	NA	NA	NA	NA	NA	NA	NA
NYU10	CM008320.1	Chromosome 21	2582091	2581953	224	139	99.281	3.03e-65	252	1	9	NA	FinPlacement	NA	NA	NA	NA	NA	NA
Am222C	CM008320.1	Chromosome 21	2692332	2692942	618	617	98.217	0	1075	5	9	13.97	FinPlacement	NA	NA	NA	NA	NA	NA
Am130A	CM008320.1	Chromosome 21	3144327	3143622	720	726	93.113	0	1068	24	9	15.68	FinPlacement	NA	NA	NA	NA	NA	NA	Not found in v1 Astyanax Genome
RAD_72042	CM008320.1	Chromosome 21	7034128	7034036	96	93	98.925	4.01e-40	167	1	9	28.23	FinPlacement	NA	NA	NA	NA	NA	NA	Not found in v1 Astyanax Genome
Am207B	CM008320.1	Chromosome 21	7347374	7347730	332	357	92.997	5.43e-139	497	0	9	29.65	FinPlacement	NA	NA	NA	NA	NA	NA	Not found in v1 Astyanax Genome
Am122B	CM008320.1	Chromosome 21	7385713	7385025	712	712	96.489	0	1155	2	9	29.65	FinPlacement	NA	NA	NA	NA	NA	NA
Am215F	CM008320.1	Chromosome 21	9576350	9575748	631	616	88.961	0	734	37	9	32.27	NA	NA	NA	NA	NA	NA	NA	Not found in v1 Astyanax Genome
RAD_26544	CM008320.1	Chromosome 21	10511489	10511585	96	97	97.938	4.01e-40	167	1	9	34.16	NA	NA	NA	NA	NA	NA	NA
RAD_80615	CM008320.1	Chromosome 21	11198724	11198633	96	92	100	3.1e-41	171	0	9	36.57	NA	NA	NA	NA	NA	NA	NA
RAD_98064	CM008320.1	Chromosome 21	11519789	11519884	96	96	100	1.85e-43	178	0	9	36.57	NA	NA	NA	NA	NA	NA	NA	Not found in v1 Astyanax Genome
Am215B	CM008320.1	Chromosome 21	13027879	13028299	449	446	93.049	0	640	6	9	41.64	NA	NA	NA	NA	NA	NA	NA
tyrp1	CM008320.1	Chromosome 21	14202836	14202659	631	178	100	4.15e-88	329	0	NA	NA	NA	NA	NA	NA	NA	NA	NA
Am224E	CM008320.1	Chromosome 21	16104239	16104657	399	419	94.511	6.26e-179	630	3	9	NA	NA	NA	NA	NA	NA	NA	NA
RAD_80833	CM008320.1	Chromosome 21	18634550	18634455	96	96	98.958	8.61e-42	172	1	9	66.22	NA	NA	NA	NA	NA	NA	NA
RAD_81830	CM008320.1	Chromosome 21	18771962	18771867	96	96	98.958	8.61e-42	172	1	9	66.22	NA	NA	NA	NA	NA	NA	NA
RAD_97104	CM008320.1	Chromosome 21	19394202	19394107	96	96	100	1.85e-43	178	0	9	69.56	NA	NA	NA	NA	NA	NA	NA
RAD_45928	CM008320.1	Chromosome 21	19940570	19940475	96	96	100	1.85e-43	178	0	9	72.56	NA	NA	NA	NA	NA	NA	NA
RAD_16726	CM008320.1	Chromosome 21	20189289	20189194	96	96	100	1.85e-43	178	0	9	72.56	NA	NA	NA	NA	NA	NA	NA
RAD_49302	CM008320.1	Chromosome 21	21088572	21088667	96	96	98.958	8.61e-42	172	1	9	79.05	NA	NA	NA	NA	NA	NA	NA
RAD_90557	CM008320.1	Chromosome 21	21586479	21586574	96	96	100	1.85e-43	178	0	9	75.58	NA	NA	NA	NA	NA	NA	NA
tfe3	CM008321.1	Chromosome 22	171798	171909	410	112	100	1.29e-51	207	0	NA	NA	NA	NA	NA	NA	NA	NA	NA
JK_1207.35r	CM008321.1	Chromosome 22	246795	246701	96	95	96.842	2.41e-37	158	2			NA	NA	NA	NA	NA	NA	NA
JK_4440.19r	CM008321.1	Chromosome 22	2362298	2362203	96	96	98.958	8.61e-42	172	1			NA	NA	NA	NA	NA	NA	NA
RAD_90523	CM008321.1	Chromosome 22	3962182	3962277	96	96	100	1.85e-43	178	0	14	18.6	PeduncleDepth	NA	NA	NA	NA	NA	NA
RAD_22966	CM008321.1	Chromosome 22	4955853	4955948	96	96	98.958	8.61e-42	172	1	14	24.5	PeduncleDepth	MelE	NA	NA	NA	NA	NA
JK_603.17r	CM008321.1	Chromosome 22	5016903	5016998	96	96	98.958	8.61e-42	172	1			NA	NA	NA	NA	NA	NA	NA
Am214F	CM008321.1	Chromosome 22	5454385	5453683	697	704	98.58	0	1242	2	14	24.8	Length,Melanophore	MelE	NA	NA	NA	NA	NA
RAD_66439	CM008321.1	Chromosome 22	5617342	5617247	96	96	100	1.85e-43	178	0	14	26.9	Melanophore	MelE	NA	NA	NA	NA	NA
JK_3336.17r	CM008321.1	Chromosome 22	6071728	6071633	96	96	98.958	8.61e-42	172	1			NA	NA	NA	NA	NA	NA	NA
RAD_19643	CM008321.1	Chromosome 22	6137434	6137529	96	96	98.958	8.61e-42	172	1	14	27.8	Melanophore	MelE	NA	NA	NA	NA	NA
JK_894.41r	CM008321.1	Chromosome 22	6911229	6911324	96	96	96.875	1.86e-38	161	3			NA	NA	NA	NA	NA	NA	NA
JK_5122.44r	CM008321.1	Chromosome 22	7983296	7983200	96	97	96.907	1.86e-38	161	2			NA	NA	NA	NA	NA	NA	NA
RAD_49153	CM008321.1	Chromosome 22	15374276	15374371	96	96	97.917	4.01e-40	167	2	14	76.9	NA	NA	NA	NA	NA	NA	NA
Am217D	CM008321.1	Chromosome 22	15998713	15999274	599	607	91.269	0	778	0	14	74.8	NA	NA	NA	NA	NA	NA	NA
RAD_52647	CM008321.1	Chromosome 22	16814195	16814290	96	96	98.958	8.61e-42	172	1	14	68.1	NA	NA	NA	NA	NA	NA	NA
RAD_12396	CM008321.1	Chromosome 22	16906257	16906162	96	96	100	1.85e-43	178	0	14	68.1	NA	NA	NA	NA	NA	NA	NA
RAD_47991	CM008321.1	Chromosome 22	16928642	16928737	96	96	98.958	8.61e-42	172	1	14	68.1	NA	NA	NA	NA	NA	NA	NA
Am239D	CM008321.1	Chromosome 22	17118902	17119361	691	460	100	0	850	0	14	66.5	NA	NA	NA	NA	NA	NA	NA
Am242B	CM008321.1	Chromosome 22	17142910	17143511	611	611	98.036	0	1053	3	NA	NA	NA	NA	NA	NA	NA	NA	NA
Am145A	CM008321.1	Chromosome 22	17309990	17310465	474	480	96.875	0	800	5	14	65.2	NA	NA	NA	NA	NA	NA	NA
Am209D	CM008321.1	Chromosome 22	17482937	17482620	367	318	96.855	7.72e-148	527	5	14	64.2	NA	NA	NA	NA	NA	NA	NA
RAD_3350	CM008321.1	Chromosome 22	17488431	17488526	96	96	100	1.85e-43	178	0	14	61.8	SO3Width	NA	NA	NA	NA	NA	NA
JK_517.28r	CM008321.1	Chromosome 22	17533770	17533865	96	96	98.958	8.61e-42	172	1			NA	NA	NA	NA	NA	NA	NA
Am27C	CM008321.1	Chromosome 22	17832049	17832656	772	608	98.355	0	1061	3	14	63	SO3Width	NA	NA	NA	NA	NA	NA
RAD_6124	CM008321.1	Chromosome 22	17853770	17853675	96	96	98.958	8.61e-42	172	1	14	60.9	SO3Width	NA	NA	NA	NA	NA	NA
RAD_29967	CM008321.1	Chromosome 22	18017827	18017922	96	96	100	1.85e-43	178	0	14	62.6	SO3Width	NA	NA	NA	NA	NA	NA
RAD_75960	CM008321.1	Chromosome 22	18463597	18463692	96	96	100	1.85e-43	178	0	14	61.4	SO3Width	NA	NA	NA	NA	NA	NA
NYU32	CM008321.1	Chromosome 22	19799630	19799386	240	247	89.879	8.84e-86	320	16	14	NA	SO3Width	NA	NA	NA	NA	NA	NA
Am2B	CM008321.1	Chromosome 22	21062526	21063000	476	478	98.954	0	850	0	14	54.1	Melanophore	MelE, Dent	NA	NA	NA	NA	NA
JK_2350.16r	CM008321.1	Chromosome 22	21793541	21793635	96	95	97.895	1.44e-39	165	2			NA	NA	NA	NA	NA	NA	NA
JK_1657.17r	CM008321.1	Chromosome 22	24113679	24113774	96	96	98.958	8.61e-42	172	1			NA	NA	NA	NA	NA	NA	NA
JK_2074.10r	CM008321.1	Chromosome 22	24875213	24875291	96	79	94.937	2.45e-27	124	4			NA	NA	NA	NA	NA	NA	NA
JK_5201.12r	CM008321.1	Chromosome 22	25467708	25467613	96	96	100	1.85e-43	178	0			NA	NA	NA	NA	NA	NA	NA
JK_5578.23r	CM008321.1	Chromosome 22	26244435	26244340	96	96	97.917	4.01e-40	167	2			NA	NA	NA	NA	NA	NA	NA
RAD_75942	CM008321.1	Chromosome 22	26513077	26512991	96	87	100	1.86e-38	161	0	14	39.6	Melanophore	MelE, Dent	NA	NA	NA	NA	NA
JK_556.37r	CM008321.1	Chromosome 22	26807452	26807357	96	96	97.917	4.01e-40	167	2			NA	NA	NA	NA	NA	NA	NA
RAD_43329	CM008321.1	Chromosome 22	27181211	27181306	96	96	97.917	4.01e-40	167	2	14	39.8	Melanophore	MelE, Dent	NA	NA	NA	NA	NA
JK_2097.38r	CM008321.1	Chromosome 22	27398416	27398511	96	96	97.917	4.01e-40	167	2			NA	NA	NA	NA	NA	NA	NA
RAD_38936	CM008321.1	Chromosome 22	27670332	27670427	96	96	100	1.85e-43	178	0	14	39.7	Melanophore	MelE, Dent	NA	NA	NA	NA	NA
Am23B	CM008321.1	Chromosome 22	28206087	28205361	742	742	94.744	0	1175	24	14	42.3	Melanophore	MelE, Dent	NA	NA	NA	NA	NA
Am206C	CM008321.1	Chromosome 22	28486378	28486765	378	388	96.907	0	645	2	NA	NA	NA	NA	NA	NA	NA	NA	NA
JK_4706.22r	CM008321.1	Chromosome 22	32448808	32448905	96	98	95.918	2.41e-37	158	2			NA	NA	NA	NA	NA	NA	NA
JK_1075.16r	CM008322.1	Chromosome 23	4364441	4364513	96	73	100	1.13e-30	135	0			NA	NA	NA	NA	NA	NA	NA
Am116B	CM008322.1	Chromosome 23	4497732	4497970	412	239	94.979	7.26e-99	364	1	25	Protas location 2007	Length	NA	NA	NA	NA	NA	NA
JK_1355.33r	CM008322.1	Chromosome 23	13236822	13236727	96	96	100	1.85e-43	178	0			NA	NA	NA	NA	NA	NA	NA
JK_1924.13r	CM008322.1	Chromosome 23	15519116	15519021	96	96	100	1.85e-43	178	0			NA	NA	NA	NA	NA	NA	NA
RAD_62994	CM008322.1	Chromosome 23	20024904	20024999	96	96	96.875	1.86e-38	161	3	25	41.2	NA	NA	NA	NA	NA	NA	NA
JK_3991.16r	CM008322.1	Chromosome 23	20947077	20947172	96	96	100	1.85e-43	178	0			NA	NA	NA	NA	NA	NA	NA
RAD_36097	CM008322.1	Chromosome 23	22406801	22406896	96	96	100	1.85e-43	178	0	25	48.4	NA	NA	NA	NA	NA	NA	NA
JK_902.26r	CM008322.1	Chromosome 23	22974655	22974560	96	96	100	1.85e-43	178	0			NA	NA	NA	NA	NA	NA	NA
RAD_26997	CM008322.1	Chromosome 23	23463443	23463538	96	96	100	1.85e-43	178	0	25	48.9	NA	NA	NA	NA	NA	NA	NA
JK_7726.26r	CM008322.1	Chromosome 23	24781488	24781583	96	96	97.917	4.01e-40	167	2			NA	NA	NA	NA	NA	NA	NA
RAD_63960	CM008322.1	Chromosome 23	25344357	25344452	96	96	98.958	8.61e-42	172	1	25	53	NA	NA	NA	NA	NA	NA	NA
RAD_21287	CM008322.1	Chromosome 23	25661089	25660994	96	96	100	1.85e-43	178	0	25	53	NA	NA	NA	NA	NA	NA	NA
RAD_54508	CM008322.1	Chromosome 23	25661097	25661179	96	83	100	3.12e-36	154	0	25	53.1	NA	NA	NA	NA	NA	NA	NA
JK_1317.17r	CM008322.1	Chromosome 23	26092795	26092700	96	96	98.958	8.61e-42	172	1			NA	NA	NA	NA	NA	NA	NA
RAD_22157	CM008322.1	Chromosome 23	26118926	26119016	96	96	91.667	1.89e-28	128	3	25	53.1	NA	NA	NA	NA	NA	NA	NA
NYU40	CM008322.1	Chromosome 23	26430540	26430040	506	506	98.617	0	891	2	25	NA	Length	NA	NA	NA	NA	NA	NA
JK_942.37r	CM008322.1	Chromosome 23	26887323	26887418	96	96	100	1.85e-43	178	0			NA	NA	NA	NA	NA	NA	NA
RAD_38716	CM008322.1	Chromosome 23	28192192	28192097	96	96	98.958	8.61e-42	172	1	25	56.3	Length	NA	NA	NA	NA	NA	NA
RAD_52882	CM008322.1	Chromosome 23	29080081	29080176	96	96	98.958	8.61e-42	172	1	25	56.1	Length	NA	NA	NA	NA	NA	NA
RAD_77528	CM008322.1	Chromosome 23	29160965	29161060	96	96	98.958	8.61e-42	172	1	25	56.1	Length	NA	NA	NA	NA	NA	NA
RAD_38799	CM008322.1	Chromosome 23	29511237	29511142	96	96	97.917	4.01e-40	167	2	25	56.1	Length	NA	NA	NA	NA	NA	NA
RAD_55567	CM008322.1	Chromosome 23	30191718	30191623	96	96	100	1.85e-43	178	0	25	57.1	NA	NA	NA	NA	NA	NA	NA
RAD_69332	CM008322.1	Chromosome 23	30537564	30537469	96	96	98.958	8.61e-42	172	1	25	57.1	NA	NA	NA	NA	NA	NA	NA
RAD_69886	CM008322.1	Chromosome 23	30597362	30597267	96	96	98.958	8.61e-42	172	1	25	56.3	Length	NA	NA	NA	NA	NA	NA
Am206B	CM008322.1	Chromosome 23	30939507	30939075	435	435	99.08	0	782	2	25	56.3	Length	NA	NA	NA	NA	NA	NA
RAD_6621	CM008322.1	Chromosome 23	31299609	31299514	96	96	98.958	8.61e-42	172	1	25	57.1	NA	NA	NA	NA	NA	NA	NA
Am201E	CM008322.1	Chromosome 23	31561763	31562222	457	461	98.048	0	798	4	25	56.3	Length	NA	NA	NA	NA	NA	NA	Not found in v1 Astyanax Genome
RAD_87988	CM008322.1	Chromosome 23	31626322	31626229	96	94	98.936	1.11e-40	169	1	25	56.1	Length	NA	NA	NA	NA	NA	NA
RAD_94022	CM008322.1	Chromosome 23	32001660	32001755	96	96	98.958	8.61e-42	172	1	25	56.3	Length	NA	NA	NA	NA	NA	NA
RAD_51590	CM008322.1	Chromosome 23	32865914	32865819	96	96	100	1.85e-43	178	0	25	56.3	Length	NA	NA	NA	NA	NA	NA
RAD_74420	CM008322.1	Chromosome 23	34176035	34175940	96	96	98.958	8.61e-42	172	1	25	58.9	NA	NA	NA	NA	NA	NA	NA
RAD_10852	CM008322.1	Chromosome 23	34943385	34943479	96	95	100	6.66e-43	176	0	25	56.3	Length	NA	NA	NA	NA	NA	NA
JK_6002.9r	CM008322.1	Chromosome 23	35390600	35390505	96	96	98.958	8.61e-42	172	1			NA	NA	NA	NA	NA	NA	NA
RAD_47069	CM008322.1	Chromosome 23	36808766	36808670	96	97	98.969	8.61e-42	172	0	25	62.7	NA	NA	NA	NA	NA	NA	NA
Am228C	CM008323.1	Chromosome 24	395100	394490	614	612	97.712	0	1048	7	6	39.5	NA	NA	NA	NA	Feeding Angle	NA	NA
Am237C	CM008323.1	Chromosome 24	395100	394490	614	612	97.712	0	1048	7	6	39.5	NA	NA	NA	NA	Feeding Angle	NA	NA
JK_925.10r	CM008323.1	Chromosome 24	5223165	5223260	96	96	98.958	8.61e-42	172	1			NA	NA	NA	NA	NA	NA	NA
JK_1837.14r	CM008323.1	Chromosome 24	6654089	6654184	96	96	100	1.85e-43	178	0			NA	NA	NA	NA	NA	NA	NA
NYU36	CM008323.1	Chromosome 24	6702623	6701916	710	713	97.616	0	1223	9	2	0	NA	NA	NA	NA	NA	NA	NA
Am231A	CM008323.1	Chromosome 24	7950833	7950424	409	411	98.783	0	728	2	6	55.8	NA	Dent	NA	NA	NA	NA	NA
RAD_93450	CM008323.1	Chromosome 24	8479754	8479848	96	95	97.895	1.44e-39	165	2	6	53.6	NA	Dent	NA	NA	NA	NA	NA
RAD_22219	CM008323.1	Chromosome 24	8479756	8479661	96	96	98.958	8.61e-42	172	1	6	53.6	NA	Dent	NA	NA	NA	NA	NA
Am235F	CM008323.1	Chromosome 24	9865272	9865714	462	443	96.84	0	734	6	6	NA	FinPlacement	Dent	NA	NA	NA	NA	NA
RAD_47674	CM008323.1	Chromosome 24	10725869	10725964	96	96	100	1.85e-43	178	0	6	52.2	NA	Dent	NA	NA	NA	NA	NA
RAD_98329	CM008323.1	Chromosome 24	11313193	11313288	96	96	98.958	8.61e-42	172	1	6	51.2	NA	Dent	NA	NA	NA	NA	NA
NYU30	CM008323.1	Chromosome 24	12831311	12832162	852	853	98.242	0	1491	13	6	31.6	ChemicalSense.ToothCount(marker perhaps misplaced)	NA	NA	NA	Feeding Angle	NA	NA	Not found in v1 Astyanax Genome
JK_3900.12r	CM008323.1	Chromosome 24	15190974	15191069	96	96	100	1.85e-43	178	0			NA	NA	NA	NA	NA	NA	NA
JK_528.10r	CM008323.1	Chromosome 24	16286788	16286693	96	96	97.917	4.01e-40	167	2			NA	NA	NA	NA	NA	NA	NA
JK_1145.12r	CM008323.1	Chromosome 24	17342733	17342828	96	96	98.958	8.61e-42	172	1			NA	NA	NA	NA	NA	NA	NA
Am30A	CM008323.1	Chromosome 24	18295884	18295057	903	842	94.656	0	1288	17	NA	NA	NA	NA	NA	NA	NA	NA	NA
RAD_92930	CM008323.1	Chromosome 24	18869368	18869273	96	96	100	1.85e-43	178	0	6	0	NA	NA	NA	NA	NA	NA	NA
RAD_80950	CM008323.1	Chromosome 24	19179187	19179282	96	96	100	1.85e-43	178	0	6	0.37	NA	NA	NA	NA	NA	NA	NA
RAD_23993	CM008323.1	Chromosome 24	19925383	19925478	96	96	98.958	8.61e-42	172	1	6	7.78	NA	NA	NA	NA	NA	NA	NA
RAD_16601	CM008323.1	Chromosome 24	20435107	20435013	96	96	97.917	1.44e-39	165	1	6	8.34	NA	NA	NA	NA	NA	NA	NA
RAD_87397	CM008323.1	Chromosome 24	21754767	21754862	96	96	100	1.85e-43	178	0	6	18	NA	NA	NA	NA	NA	NA	NA
RAD_67181	CM008323.1	Chromosome 24	22852107	22852014	96	96	97.917	1.44e-39	165	0	6	21.5	NA	NA	NA	NA	Feeding Angle	NA	NA
JK_583.12r	CM008323.1	Chromosome 24	23639707	23639612	96	96	97.917	4.01e-40	167	2			NA	NA	NA	NA	NA	NA	NA
Am211A	CM008323.1	Chromosome 24	25331694	25331271	429	429	98.834	0	760	0	6	26.3	NA	NA	Eyesize	NA	Feeding Angle	NA	NA	Not found in v1 Astyanax Genome
Am111C	CM008323.1	Chromosome 24	25508840	25509315	853	476	97.689	0	822	9	6	27	NA	NA	Eyesize	NA	Feeding Angle	NA	NA	Not found in v1 Astyanax Genome
NYU34	CM008323.1	Chromosome 24	25508840	25509315	853	476	97.689	0	822	9	6	Protas location 2007	NA	NA	NA	NA	NA	NA	NA
NYU50	CM008323.1	Chromosome 24	25592331	25591751	633	593	97.133	0	990	5	NA	NA	NA	NA	NA	NA	NA	NA	NA
RAD_45540	CM008323.1	Chromosome 24	30812431	30812336	96	96	100	1.85e-43	178	0	6	35.6	NA	NA	NA	NA	Feeding Angle	NA	NA
Am231D	CM008323.1	Chromosome 24	31634376	31633703	683	703	92.034	0	948	7	NA	NA	NA	NA	NA	NA	NA	NA	NA
Am241D	CM008323.1	Chromosome 24	31634376	31633703	683	703	92.034	0	948	7	6	40.5	NA	NA	NA	NA	Feeding Angle	NA	NA
RAD_24181	CM008323.1	Chromosome 24	31656012	31656107	96	96	98.958	8.61e-42	172	1	6	41.1	NA	NA	NA	NA	NA	NA	NA	Not found in v1 Astyanax Genome
Am226F	CM008323.1	Chromosome 24	33573518	33572899	636	624	97.756	0	1077	10	19	22	ChemicalSense.ToothCount(marker perhaps misplaced)	NA	NA	NA	NA	NA	NA	Not found in v1 Astyanax Genome
JK_539.20r	CM008323.1	Chromosome 24	35024652	35024557	96	96	98.958	8.61e-42	172	1			NA	NA	NA	NA	NA	NA	NA
Am234A	CM008323.1	Chromosome 24	35033860	35034249	431	391	98.465	0	686	2	6	NA	NA	Dent	NA	NA	NA	NA	NA
RAD_31901	CM008323.1	Chromosome 24	35198015	35197920	96	96	100	1.85e-43	178	0	6	45.6	NA	Dent	NA	NA	NA	NA	NA
JK_10860.9r	CM008323.1	Chromosome 24	35302413	35302327	96	88	97.727	4.03e-35	150	1			NA	NA	NA	NA	NA	NA	NA
RAD_57718	CM008323.1	Chromosome 24	35512689	35512784	96	96	100	1.85e-43	178	0	6	46.5	NA	Dent	NA	NA	NA	NA	NA
Am208D	CM008323.1	Chromosome 24	36209522	36209101	559	422	97.393	0	710	1	6	46.5	NA	Dent	NA	NA	NA	NA	NA
RAD_59620	CM008323.1	Chromosome 24	37097823	37097918	96	96	100	1.85e-43	178	0	6	50.3	NA	Dent	NA	NA	NA	NA	NA
RAD_72551	CM008323.1	Chromosome 24	37526075	37525983	96	93	98.925	4.01e-40	167	1	6	50.3	NA	Dent	NA	NA	NA	NA	NA
Am107C	CM008323.1	Chromosome 24	38495347	38496064	729	724	93.923	0	1125	34	6	48.5	NA	Dent	NA	NA	NA	NA	NA
RAD_80019	CM008323.1	Chromosome 24	39082472	39082567	96	96	98.958	8.61e-42	172	1	6	47.7	NA	Dent	NA	NA	NA	NA	NA
JK_2859.14r	CM008323.1	Chromosome 24	39404456	39404551	96	96	100	1.85e-43	178	0			NA	NA	NA	NA	NA	NA	NA
RAD_26916	CM008323.1	Chromosome 24	41694702	41694797	96	96	98.958	8.61e-42	172	1	6	46.5	NA	Dent	NA	NA	NA	NA	NA
RAD_66363	CM008323.1	Chromosome 24	41792073	41792168	96	96	100	1.85e-43	178	0	6	56.2	FinPlacement	Dent	NA	NA	NA	NA	NA
JK_552.30r	CM008323.1	Chromosome 24	41866776	41866681	96	96	95.833	3.12e-36	154	3			NA	NA	NA	NA	NA	NA	NA
Am235A	CM008323.1	Chromosome 24	41905320	41904871	437	452	87.611	7.1e-159	564	39	6	56.2	FinPlacement	Dent	NA	NA	NA	NA	NA
RAD_36772	CM008323.1	Chromosome 24	43199950	43200045	96	96	100	1.85e-43	178	0	6	58	FinPlacement	Dent	NA	NA	NA	NA	NA
JK_1879.34r	CM008323.1	Chromosome 24	43412975	43413070	96	97	96.907	1.86e-38	161	1			NA	NA	NA	NA	NA	NA	NA
RAD_80188	CM008323.1	Chromosome 24	43802768	43802673	96	96	100	1.85e-43	178	0	6	59.6	FinPlacement	Dent	NA	NA	NA	NA	NA
NYU29	CM008323.1	Chromosome 24	44958088	44957573	613	516	91.085	0	741	36	6	NA	FinPlacement	Dent	NA	NA	NA	NA	NA
RAD_43142	CM008323.1	Chromosome 24	45375428	45375333	96	96	97.917	4.01e-40	167	2	6	60.3	NA	NA	NA	NA	NA	NA	NA
JK_3720.41r	CM008323.1	Chromosome 24	46137791	46137696	96	96	100	1.85e-43	178	0			NA	NA	NA	NA	NA	NA	NA
NYU53	CM008323.1	Chromosome 24	46859981	46860601	666	627	95.534	0	1018	19	NA	NA	NA	NA	NA	NA	NA	NA	NA
Am133B	CM008324.1	Chromosome 25	2499827	2500557	717	738	93.225	0	1083	22	4	23.9	Eyesize,Melanophorenumber,Toothcound,ChemicalSense,PeduncleDepth	MelA	NA	NA	NA	NA	NA
RAD_84956	CM008324.1	Chromosome 25	3551632	3551537	96	96	98.958	8.61e-42	172	1	4	28.4	Eyesize,Melanophorenumber,Toothcound,ChemicalSense,PeduncleDepth	NA	NA	NA	NA	NA	NA
Am44B	CM008324.1	Chromosome 25	4192485	4191683	815	815	96.196	0	1341	19	4	28	Eyesize,Melanophorenumber,Toothcound,ChemicalSense,PeduncleDepth	MelA	NA	NA	NA	NA	NA
JK_1096.10r	CM008324.1	Chromosome 25	5335395	5335327	96	70	92.857	4.12e-20	100	4			NA	NA	NA	NA	NA	NA	NA
RAD_9420	CM008324.1	Chromosome 25	6895077	6894982	96	96	98.958	8.61e-42	172	1	4	31.8	NA	NA	NA	NA	NA	NA	NA	Not found in v1 Astyanax Genome
RAD_75597	CM008324.1	Chromosome 25	7523624	7523529	96	96	98.958	8.61e-42	172	1	4	34.5	NA	NA	NA	NA	NA	NA	NA
RAD_70163	CM008324.1	Chromosome 25	8162961	8162866	96	96	100	1.85e-43	178	0	4	35.7	NA	NA	NA	NA	NA	NA	NA
Am225C	CM008324.1	Chromosome 25	8416803	8416569	580	235	94.043	2.92e-94	350	7	NA	NA	NA	NA	NA	NA	NA	NA	NA
RAD_31844	CM008324.1	Chromosome 25	8931685	8931780	96	96	100	1.85e-43	178	0	4	34.5	NA	NA	NA	NA	NA	NA	NA
JK_1644.11r	CM008324.1	Chromosome 25	10290355	10290259	96	97	97.938	4.01e-40	167	1			NA	NA	NA	NA	NA	NA	NA
RAD_50614	CM008324.1	Chromosome 25	10592013	10591919	96	95	98.947	3.1e-41	171	1	4	34.5	NA	NA	NA	NA	NA	NA	NA
JK_2134.29r	CM008324.1	Chromosome 25	10624125	10624220	96	96	97.917	4.01e-40	167	2			NA	NA	NA	NA	NA	NA	NA
RAD_82002	CM008324.1	Chromosome 25	11677684	11677589	96	96	98.958	8.61e-42	172	1	4	37	NA	NA	NA	NA	NA	NA	NA
Am226D	CM008324.1	Chromosome 25	12267829	12268270	449	449	98.441	0	784	0	4	37	NA	NA	NA	NA	NA	NA	NA
RAD_45265	CM008324.1	Chromosome 25	12746065	12746160	96	96	100	1.85e-43	178	0	4	37	NA	NA	NA	NA	NA	NA	NA
Am118B	CM008324.1	Chromosome 25	12863062	12863453	393	393	99.491	0	713	1	NA	NA	NA	NA	NA	NA	NA	NA	NA
RAD_74656	CM008324.1	Chromosome 25	12912319	12912414	96	96	98.958	8.61e-42	172	1	4	38.4	Condition	NA	NA	NA	NA	NA	NA
RAD_66015	CM008324.1	Chromosome 25	12912322	12912227	96	96	100	1.85e-43	178	0	4	36.3	NA	NA	NA	NA	NA	NA	NA
RAD_88212	CM008324.1	Chromosome 25	13138134	13138039	96	96	97.917	4.01e-40	167	2	4	38.4	Condition	NA	NA	NA	NA	NA	NA
RAD_16205	CM008324.1	Chromosome 25	13927650	13927555	96	96	100	1.85e-43	178	0	4	38.4	Condition	NA	NA	NA	NA	NA	NA	Not found in v1 Astyanax Genome
JK_4640.27r	CM008324.1	Chromosome 25	14341491	14341396	96	96	100	1.85e-43	178	0			NA	NA	NA	NA	NA	NA	NA
RAD_79497	CM008324.1	Chromosome 25	14643975	14643880	96	96	98.958	8.61e-42	172	1	4	38.4	Condition	NA	NA	NA	NA	NA	NA
Am39A	CM008324.1	Chromosome 25	15090292	15089976	581	318	97.484	3.47e-153	545	6	4	37.7	Condition	NA	NA	NA	NA	NA	NA
RAD_77720	CM008324.1	Chromosome 25	15277791	15277696	96	96	98.958	8.61e-42	172	1	4	39.4	Condition	NA	NA	NA	NA	NA	NA
RAD_48750	CM008324.1	Chromosome 25	15404182	15404277	96	96	100	1.85e-43	178	0	4	38.4	Condition	NA	NA	NA	NA	NA	NA
JK_1337.7r	CM008324.1	Chromosome 25	15444634	15444540	96	95	98.947	3.1e-41	171	1			NA	NA	NA	NA	NA	NA	NA
Am128A	CM008324.1	Chromosome 25	15474128	15474808	709	691	97.974	0	1192	3	4	38.1	Condition	NA	NA	NA	NA	NA	NA
JK_7658.8r	CM008324.1	Chromosome 25	16513833	16513738	96	96	97.917	4.01e-40	167	2			NA	NA	NA	NA	NA	NA	NA
RAD_95530	CM008324.1	Chromosome 25	16925696	16925601	96	96	100	1.85e-43	178	0	4	39.3	Condition	NA	NA	NA	NA	NA	NA
RAD_89262	CM008324.1	Chromosome 25	18396380	18396473	96	94	100	2.39e-42	174	0	4	41.7	Condition	NA	NA	NA	NA	NA	NA
JK_2102.16r	CM008324.1	Chromosome 25	19524969	19525064	96	96	100	1.85e-43	178	0			NA	NA	NA	NA	NA	NA	NA
Am209C	CM008324.1	Chromosome 25	20604514	20604201	464	322	96.894	1.65e-150	536	2	4	44.5	Condition,Length	LensL	Eyesize	NA	NA	NA	NA
JK_3933.23r	CM008324.1	Chromosome 25	21736027	21736122	96	96	98.958	8.61e-42	172	1			NA	NA	NA	NA	NA	NA	NA
Am16C	CM008324.1	Chromosome 25	22988739	22988420	322	322	99.068	6.56e-163	577	1	4	47.3	Length	LensL, MaxTth	Eyesize	NA	NA	NA	NA
RAD_79590	CM008324.1	Chromosome 25	23702751	23702846	96	96	100	1.85e-43	178	0	4	48.9	Length	MaxTth	Eyesize	NA	NA	NA	NA
RAD_9218	CM008324.1	Chromosome 25	24502415	24502510	96	96	98.958	8.61e-42	172	1	4	48.9	Length	MaxTth	Eyesize	NA	NA	NA	NA
NYU24	CM008324.1	Chromosome 25	26727673	26728094	429	429	97.902	0	739	2	4	Protas location 2007	Length	MaxTth, MelE	Eyesize	NA	NA	NA	NA
RAD_12916	CM008324.1	Chromosome 25	29585708	29585613	96	96	98.958	8.61e-42	172	1	4	55.7	Melanophore	MaxTth, MelE	Eyesize	NA	NA	NA	NA
Am211C	CM008324.1	Chromosome 25	29683507	29683965	464	465	97.419	0	795	5	4	55.7	Length,Melanophore	MaxTth, MelE	Eyesize	NA	NA	NA	NA
RAD_80517	CM008324.1	Chromosome 25	29832863	29832768	96	96	98.958	8.61e-42	172	1	4	55.7	Melanophore	MaxTth, MelE	Eyesize	NA	NA	NA	NA
JK_1072.32r	CM008324.1	Chromosome 25	31281257	31281162	96	96	97.917	4.01e-40	167	2			NA	NA	NA	NA	NA	NA	NA
NYU33	CM008324.1	Chromosome 25	31624562	31624142	419	421	97.625	0	732	8	4	NA	Melanophore	MaxTth	NA	NA	NA	NA	NA
RAD_40023	CM008324.1	Chromosome 25	32048113	32048208	96	96	100	1.85e-43	178	0	4	59.2	Melanophore	MaxTth	NA	NA	NA	NA	NA
Am136B	CM008324.1	Chromosome 25	32058761	32058235	629	541	94.085	0	830	18	4	57.4	Melanophore	MaxTth, MelE	NA	NA	NA	NA	NA
RAD_89065	CM008324.1	Chromosome 25	33786154	33786250	96	97	98.969	8.61e-42	172	0	4	60.7	NA	NA	NA	NA	NA	NA	NA
RAD_67706	CM008324.1	Chromosome 25	34137451	34137546	96	96	100	1.85e-43	178	0	4	59.2	NA	MaxTth	NA	NA	NA	NA	NA
RAD_49979	CM008324.1	Chromosome 25	36113105	36113010	96	96	98.958	8.61e-42	172	1	4	59.2	Melanophore	MaxTth	NA	NA	NA	NA	NA
RAD_90665	CM008324.1	Chromosome 25	36399454	36399359	96	96	100	1.85e-43	178	0	4	59.8	NA	MaxTth	NA	NA	NA	NA	NA
RAD_45328	CM008324.1	Chromosome 25	40028649	40028554	96	96	100	1.85e-43	178	0	4	106	NA	NA	NA	NA	NA	NA	NA
RAD_4424	CM008324.1	Chromosome 25	40100976	40100881	96	96	98.958	8.61e-42	172	1	4	106	NA	NA	NA	NA	NA	NA	NA
RAD_53036	CM008324.1	Chromosome 25	40103070	40103165	96	96	100	1.85e-43	178	0	4	106	NA	NA	NA	NA	NA	NA	NA
JK_6071.28r	CM008324.1	Chromosome 25	40430107	40430012	96	96	98.958	8.61e-42	172	1			NA	NA	NA	NA	NA	NA	NA
RAD_70198	CM008324.1	Chromosome 25	41725565	41725660	96	96	100	1.85e-43	178	0	4	71.5	NA	NA	NA	NA	NA	NA	NA
Am112B	CM008324.1	Chromosome 25	42242732	42241849	911	911	95.829	0	1456	11	4	75.7	Eyesize,ToothCount,FinPLacement,PeduncleDepth,ChemicalSense,Melanophore,Condition,Weightloss	NA	NA	NA	NA	NA	NA
Am217B	CM008324.1	Chromosome 25	42743970	42743388	590	591	97.8	0	1014	4	4	76.6	Eyesize,ToothCount,FinPLacement,PeduncleDepth,ChemicalSense,Melanophore,Condition,Weightloss	MaxIL, MaxTth	NA	NA	NA	NA	NA
RAD_89910	CM008324.1	Chromosome 25	42862006	42861911	96	96	98.958	8.61e-42	172	1	4	78.8	Eyesize,ToothCount,FinPLacement,PeduncleDepth,ChemicalSense,Melanophore,Condition,Weightloss	MaxIL, MaxTth	NA	NA	NA	NA	NA
Am235E	CM008324.1	Chromosome 25	43382602	43382084	547	549	92.35	0	765	10	4	78.5	Eyesize,ToothCount,FinPLacement,PeduncleDepth,ChemicalSense,Melanophore,Condition,Weightloss	MaxIL, MaxTth	NA	NA	NA	NA	NA
Am6A	CM008324.1	Chromosome 25	43785140	43784774	389	389	94.344	8.05e-163	577	0	4	81.4	Eyesize,ToothCount,FinPLacement,PeduncleDepth,ChemicalSense,Melanophore,Condition,Weightloss	MaxIL, MaxTth	NA	NA	NA	NA	NA
Am117C	CM008324.1	Chromosome 25	43977288	43976902	391	389	98.715	0	693	3	4	81.4	Eyesize,ToothCount,FinPLacement,PeduncleDepth,ChemicalSense,Melanophore,Condition,Weightloss	MaxIL, MaxTth	NA	NA	NA	NA	NA
RAD_11793	CM008324.1	Chromosome 25	44351202	44351107	96	96	100	1.85e-43	178	0	4	85.3	NA	NA	NA	NA	NA	NA	NA
JK_5843.11r	CM008324.1	Chromosome 25	44643637	44643732	96	96	100	1.85e-43	178	0			NA	NA	NA	NA	NA	NA	NA
JK_1314.31r	CM008324.1	Chromosome 25	46464113	46464018	96	96	97.917	4.01e-40	167	2			NA	NA	NA	NA	NA	NA	NA
RAD_19535	APWO02000027.1	Unplaced_Scaffold_5	338846	338751	96	96	98.958	8.61e-42	172	1	19	43	NA	NA	NA	NA	Eyesize	NA	NA
RAD_19127	APWO02000027.1	Unplaced_Scaffold_5	685871	685776	96	96	100	1.85e-43	178	0	19	43	NA	NA	NA	NA	Eyesize	NA	NA
RAD_31776	APWO02000027.1	Unplaced_Scaffold_5	977671	977576	96	96	98.958	8.61e-42	172	1	19	42.6	NA	NA	NA	NA	Eyesize	NA	NA
JK_1964.21r	APWO02000027.1	Unplaced_Scaffold_5	1092132	1092227	96	96	98.958	8.61e-42	172	1			NA	NA	NA	NA	NA	NA	NA
JK_4045.19r	APWO02000027.1	Unplaced_Scaffold_5	1948084	1948189	96	106	89.623	6.8e-28	126	1			NA	NA	NA	NA	NA	NA	NA
JK_5735.21r	APWO02000027.1	Unplaced_Scaffold_5	2414047	2413952	96	96	97.917	4.01e-40	167	2			NA	NA	NA	NA	NA	NA	NA
JK_2825.7r	APWO02000027.1	Unplaced_Scaffold_5	2864453	2864548	96	96	98.958	8.61e-42	172	1			NA	NA	NA	NA	NA	NA	NA
Am42A	APWO02000027.1	Unplaced_Scaffold_5	4261365	4261157	658	209	96.172	9.26e-95	351	8	19	35.5	NA	NA	NA	NA	Eyesize	NA	NA
JK_765.15r	APWO02000027.1	Unplaced_Scaffold_5	5515794	5515889	96	96	100	1.85e-43	178	0			NA	NA	NA	NA	NA	NA	NA
Am136A	APWO02000027.1	Unplaced_Scaffold_5	5893770	5892972	821	823	96.355	0	1330	4	19	34.9	NA	NA	NA	NA	Eyesize	NA	NA
RAD_33773	APWO02000027.1	Unplaced_Scaffold_5	7311900	7311995	96	96	96.875	1.86e-38	161	3	19	33	NA	NA	NA	NA	Eyesize	NA	NA
RAD_36939	APWO02000027.1	Unplaced_Scaffold_5	7525987	7525892	96	96	98.958	8.61e-42	172	1	19	33.4	NA	NA	NA	NA	Eyesize	NA	NA
Am203D	APWO02000027.1	Unplaced_Scaffold_5	8573954	8574367	407	414	98.068	0	715	1	19	33.9	NA	NA	NA	NA	Eyesize	NA	NA
JK_7759.26r	APWO02000027.1	Unplaced_Scaffold_5	8820494	8820589	96	96	100	1.85e-43	178	0			NA	NA	NA	NA	NA	NA	NA
RAD_87388	APWO02000027.1	Unplaced_Scaffold_5	10266620	10266525	96	96	98.958	8.61e-42	172	1	19	30.1	NA	NA	NA	NA	NA	NA	NA
JK_1513.15r	APWO02000027.1	Unplaced_Scaffold_5	10832603	10832698	96	96	97.917	4.01e-40	167	2			NA	NA	NA	NA	NA	NA	NA
JK_1687.19r	APWO02000028.1	Unplaced_Scaffold_11	132894	132989	96	96	98.958	8.61e-42	172	1			NA	NA	NA	NA	NA	NA	NA
JK_1878.28r	APWO02000029.1	Unplaced_Scaffold_16	16439	16534	96	96	100	1.85e-43	178	0			NA	NA	NA	NA	NA	NA	NA
JK_2557.29r	APWO02000029.1	Unplaced_Scaffold_16	332637	332542	96	96	98.958	8.61e-42	172	1			NA	NA	NA	NA	NA	NA	NA
JK_2824.27r	APWO02000029.1	Unplaced_Scaffold_16	2443684	2443589	96	96	97.917	4.01e-40	167	2			NA	NA	NA	NA	NA	NA	NA
JK_5692.8r	APWO02000029.1	Unplaced_Scaffold_16	2602476	2602381	96	96	98.958	8.61e-42	172	1			NA	NA	NA	NA	NA	NA	NA
Am11B	APWO02000029.1	Unplaced_Scaffold_16	6496431	6497044	615	615	99.024	0	1107	5	19	22	NA	NA	NA	NA	NA	NA	NA
Am229C	APWO02000029.1	Unplaced_Scaffold_16	6528554	6529118	586	586	93.857	0	880	15	19	22	NA	NA	NA	NA	NA	NA	NA
Am232C	APWO02000030.1	Unplaced_Scaffold_25	314486	314784	425	300	96.333	1.19e-136	490	8	20	NA	Condition	NA	NA	NA	Headdepth	NA	NA
NYU35	APWO02000032.1	Unplaced_Scaffold_44	2444971	2445361	756	393	98.982	0	701	1	NA	NA	NA	NA	NA	NA	NA	NA	NA
JK_5349.22r	APWO02000032.1	Unplaced_Scaffold_44	4167258	4167353	96	96	100	1.85e-43	178	0			NA	NA	NA	NA	NA	NA	NA
RAD_53453	APWO02000032.1	Unplaced_Scaffold_44	4475418	4475323	96	96	100	1.85e-43	178	0	23	31.2	NA	NA	NA	NA	NA	NA	NA
JK_670.43r	APWO02000032.1	Unplaced_Scaffold_44	6462005	6462100	96	96	100	1.85e-43	178	0			NA	NA	NA	NA	NA	NA	NA
RAD_85775	APWO02000032.1	Unplaced_Scaffold_44	6956460	6956365	96	96	98.958	8.61e-42	172	1	23	24.7	NA	NA	NA	NA	NA	NA	NA
Am135A	APWO02000033.1	Unplaced_Scaffold_50	215860	215111	750	753	90.704	0	1072	64	2	12.3	Eyesize.Melanophore.Ribs.PeduncleDepth.SO3Width.ToothCount	MelD, MelA	Eyesize	NA	NA	NA	INL
NYU49	APWO02000033.1	Unplaced_Scaffold_50	1845017	1845417	728	405	98.765	0	719	1	NA	NA	NA	NA	NA	NA	NA	NA	NA
NYU37	APWO02000034.1	Unplaced_Scaffold_60	4875124	4876144	1020	1023	98.24	0	1794	13	23	Protas location 2007	NA	MelA	NA	NA	NA	NA	NA
NYU8	APWO02000034.1	Unplaced_Scaffold_60	5454009	5454837	833	834	98.921	0	1485	3	23	Protas location 2007	NA	MelA	NA	NA	NA	NA	NA
JK_6125.9r	APWO02000034.1	Unplaced_Scaffold_60	6809124	6809029	96	96	98.958	8.61e-42	172	1			NA	NA	NA	NA	NA	NA	NA
JK_3777.30r	APWO02000037.1	Unplaced_Scaffold_93	458747	458652	96	96	100	1.85e-43	178	0			NA	NA	NA	NA	NA	NA	NA
JK_3214.24r	APWO02000038.1	Unplaced_Scaffold_96	2242332	2242427	96	96	98.958	8.61e-42	172	1			NA	NA	NA	NA	NA	NA	NA
Am13C	APWO02000039.1	Unplaced_Scaffold_105	2756985	2756911	163	75	100	1.7e-31	139	0	8	NA	PeduncleDepth,ChemicalSense,Weightloss,Melanophorenumber(markermaybeinwrongspot)	NA	NA	NA	NA	NA	NA
JK_5223.34r	APWO02000039.1	Unplaced_Scaffold_105	4614669	4614764	96	96	98.958	8.61e-42	172	1			NA	NA	NA	NA	NA	NA	NA
JK_4170.25r	APWO02000041.1	Unplaced_Scaffold_148	294954	294859	96	96	100	1.85e-43	178	0			NA	NA	NA	NA	NA	Schooling, dark preference	NA
RAD_80257	APWO02000042.1	Unplaced_Scaffold_154	480461	480556	96	96	98.958	8.61e-42	172	1	24	9.22	NA	NA	NA	NA	NA	NA	ONL
JK_3828.27r	APWO02000043.1	Unplaced_Scaffold_161	1432932	1432837	96	96	100	1.85e-43	178	0			NA	NA	NA	NA	NA	NA	NA
JK_1190.20r	APWO02000044.1	Unplaced_Scaffold_166	978102	978197	96	96	97.917	4.01e-40	167	2			NA	NA	NA	NA	NA	NA	NA
Am240A	APWO02000044.1	Unplaced_Scaffold_166	1582451	1581879	575	575	99.652	0	1050	0	NA	NA	NA	NA	NA	NA	NA	NA	NA
RAD_17501	APWO02000044.1	Unplaced_Scaffold_166	2564133	2564088	96	46	100	1.15e-15	86.1	0	5	0	NA	NA	NA	NA	NA	NA	NA
Am207D	APWO02000045.1	Unplaced_Scaffold_175	428885	429324	471	465	92.903	0	652	5	16	63.9	NA	NA	NA	NA	NA	NA	NA	Not found in v1 Astyanax Genome
JK_1918.42r	APWO02000046.1	Unplaced_Scaffold_178	6011	6106	96	96	100	1.85e-43	178	0			NA	NA	NA	NA	NA	NA	NA
JK_1091.7r	APWO02000046.1	Unplaced_Scaffold_178	621534	621629	96	96	98.958	8.61e-42	172	1			NA	NA	NA	NA	NA	NA	NA
JK_1683.13r	APWO02000046.1	Unplaced_Scaffold_178	2578879	2578968	96	90	100	4.01e-40	167	0			NA	NA	NA	NA	NA	NA	NA
Am214E	APWO02000046.1	Unplaced_Scaffold_178	4996644	4996360	479	286	98.601	4.82e-141	505	2	15	66.4	NA	NA	NA	NA	NA	NA	NA
RAD_55497	APWO02000046.1	Unplaced_Scaffold_178	5635219	5635314	96	96	100	1.85e-43	178	0	15	67	NA	NA	NA	NA	NA	NA	NA
JK_5136.24r	APWO02000047.1	Unplaced_Scaffold_179	193006	193101	96	96	100	1.85e-43	178	0			NA	NA	NA	NA	NA	NA	NA
RAD_72140	APWO02000047.1	Unplaced_Scaffold_179	338531	338436	96	96	100	1.85e-43	178	0	23	62.1	NA	NA	NA	NA	NA	NA	NA
RAD_53343	APWO02000047.1	Unplaced_Scaffold_179	1792743	1792648	96	96	98.958	8.61e-42	172	1	23	63.4	NA	NA	NA	NA	NA	NA	NA
Am227E	APWO02000047.1	Unplaced_Scaffold_179	2174461	2174749	408	301	95.681	1.14e-131	473	1	23	64	Eyesize,Toothnumber,Melanophorenumber	Eyesize	NA	NA	NA	NA	NA
Am203B	APWO02000047.1	Unplaced_Scaffold_179	3586699	3586460	261	261	91.571	7.42e-92	340	1	NA	NA	NA	NA	NA	NA	NA	NA	NA
JK_6117.16r	APWO02000048.1	Unplaced_Scaffold_184	537790	537885	96	96	100	1.85e-43	178	0			NA	NA	NA	NA	NA	NA	NA
Am3C	APWO02000048.1	Unplaced_Scaffold_184	1189800	1189412	389	396	94.444	1.72e-169	599	6	23	0	NA	NA	NA	NA	NA	NA	NA
RAD_91569	APWO02000048.1	Unplaced_Scaffold_184	3594015	3594110	96	96	100	1.85e-43	178	0	23	12.2	NA	NA	NA	NA	NA	NA	NA
JK_611.15r	APWO02000048.1	Unplaced_Scaffold_184	3754086	3754181	96	96	98.958	8.61e-42	172	1			NA	NA	NA	NA	NA	NA	NA
RAD_76294	APWO02000048.1	Unplaced_Scaffold_184	5130192	5130097	96	96	98.958	8.61e-42	172	1	23	20.5	NA	NA	NA	NA	NA	NA	NA
RAD_16972	APWO02000050.1	Unplaced_Scaffold_192	348165	348260	96	96	98.958	8.61e-42	172	1	25	89	NA	NA	NA	NA	NA	NA	NA
RAD_82106	APWO02000050.1	Unplaced_Scaffold_192	1050823	1050728	96	96	98.958	8.61e-42	172	1	25	83.6	NA	NA	NA	NA	NA	NA	NA
JK_5139.12r	APWO02000051.1	Unplaced_Scaffold_205	1833020	1832925	96	96	97.917	4.01e-40	167	2			NA	NA	NA	NA	NA	NA	NA
NYU9	APWO02000051.1	Unplaced_Scaffold_205	2121744	2121054	726	726	93.251	0	1037	14	NA	NA	NA	NA	NA	NA	NA	NA	NA
Am105B	APWO02000051.1	Unplaced_Scaffold_205	4786833	4786407	454	459	90.196	7.4e-159	564	8	1	67.45	Eyesize, SO3Width	Tastebuds	NA	NA	NA	NA	NA
JK_5650.9r	APWO02000052.1	Unplaced_Scaffold_210	924040	924135	96	96	98.958	8.61e-42	172	1			NA	NA	NA	NA	NA	NA	NA
Am44C	APWO02000055.1	Unplaced_Scaffold_230	444487	444788	296	302	97.351	1.71e-143	512	2	3	85.8	NA	NA	NA	NA	NA	NA	NA
RAD_88035	APWO02000056.1	Unplaced_Scaffold_233	251635	251738	96	104	91.346	1.13e-30	135	1	18	5.46	NA	NA	NA	NA	NA	NA	NA
RAD_68774	APWO02000056.1	Unplaced_Scaffold_233	783010	782915	96	96	98.958	8.61e-42	172	1	18	0	NA	NA	NA	NA	NA	NA	NA
JK_1720.16r	APWO02000057.1	Unplaced_Scaffold_256	26297	26202	96	96	97.917	4.01e-40	167	2			NA	NA	NA	NA	NA	NA	NA
Am242A	APWO02000057.1	Unplaced_Scaffold_256	1099532	1100153	623	630	97.302	0	1055	2	15	36.4	NA	NA	NA	NA	NA	NA	NA
Am37C	APWO02000058.1	Unplaced_Scaffold_260	277541	277018	539	540	95.926	0	861	5	8	28.4	NA	NA	NA	NA	NA	NA	NA
RAD_63022	APWO02000059.1	Unplaced_Scaffold_265	119307	119402	96	96	98.958	8.61e-42	172	1	17	113	NA	NA	NA	NA	NA	NA	NA
RAD_75031	APWO02000059.1	Unplaced_Scaffold_265	351044	351139	96	96	100	1.85e-43	178	0	17	111	NA	NA	NA	NA	NA	NA	NA
NYU28	APWO02000063.1	Unplaced_Scaffold_281	901832	902758	871	933	90.139	0	1164	24	NA	NA	NA	NA	NA	NA	NA	NA	NA
JK_2574.27r	APWO02000063.1	Unplaced_Scaffold_281	2693400	2693304	96	97	97.938	4.01e-40	167	1			NA	NA	NA	NA	NA	NA	NA
RAD_79830	APWO02000065.1	Unplaced_Scaffold_291	701443	701538	96	96	100	1.85e-43	178	0	18	12.5	NA	NA	NA	NA	NA	NA	NA
RAD_5037	APWO02000065.1	Unplaced_Scaffold_291	959388	959483	96	96	98.958	8.61e-42	172	1	18	14.3	NA	NA	NA	NA	NA	NA	NA
RAD_66300	APWO02000065.1	Unplaced_Scaffold_291	1128785	1128880	96	96	98.958	8.61e-42	172	1	18	15.3	NA	NA	NA	NA	NA	NA	NA
JK_1800.25r	APWO02000066.1	Unplaced_Scaffold_294	470755	470850	96	96	97.917	4.01e-40	167	2			NA	NA	NA	NA	NA	NA	NA
JK_1446.41r	APWO02000067.1	Unplaced_Scaffold_296	84627	84722	96	96	98.958	8.61e-42	172	1			NA	NA	NA	NA	NA	NA	NA
RAD_9075	APWO02000067.1	Unplaced_Scaffold_296	176187	176092	96	96	98.958	8.61e-42	172	1	7	0	NA	NA	NA	NA	NA	NA	NA	Not found in v1 Astyanax Genome
JK_3595.9r	APWO02000067.1	Unplaced_Scaffold_296	896109	896014	96	96	97.917	4.01e-40	167	2			NA	NA	NA	NA	NA	NA	NA
JK_7134.27r	APWO02000067.1	Unplaced_Scaffold_296	1873358	1873263	96	96	98.958	8.61e-42	172	1			NA	NA	NA	NA	NA	NA	NA
RAD_9536	APWO02000067.1	Unplaced_Scaffold_296	2147000	2146905	96	96	100	1.85e-43	178	0	7	13.2	NA	NA	NA	NA	NA	NA	NA	Not found in v1 Astyanax Genome
RAD_27434	APWO02000067.1	Unplaced_Scaffold_296	2300174	2300107	96	69	89.855	3.21e-16	87.9	6	21	38	NA	NA	NA	NA	NA	NA	NA	Not found in v1 Astyanax Genome
JK_1736.41r	APWO02000067.1	Unplaced_Scaffold_296	2427243	2427149	96	95	97.895	1.44e-39	165	2			NA	NA	NA	NA	NA	NA	NA
RAD_85655	APWO02000067.1	Unplaced_Scaffold_296	2776462	2776367	96	96	100	1.85e-43	178	0	7	14.9	NA	NA	NA	NA	NA	NA	NA
RAD_28529	APWO02000070.1	Unplaced_Scaffold_312	1242814	1242719	96	96	98.958	8.61e-42	172	1	8	81	NA	NA	NA	NA	NA	NA	NA
RAD_84766	APWO02000072.1	Unplaced_Scaffold_333	1688982	1688887	96	96	98.958	8.61e-42	172	1	25	69.5	NA	NA	NA	NA	NA	NA	NA
Am225E	APWO02000073.1	Unplaced_Scaffold_335	1316197	1316607	422	422	95.735	0	669	7	NA	NA	NA	NA	NA	NA	NA	NA	NA
RAD_48554	APWO02000075.1	Unplaced_Scaffold_351	288079	287984	96	96	98.958	8.61e-42	172	1	16	17.4	NA	NA	NA	NA	NA	NA	NA
JK_5496.34r	APWO02000078.1	Unplaced_Scaffold_375	539004	539099	96	96	98.958	8.61e-42	172	1			NA	NA	NA	NA	NA	NA	NA
JK_5609.6r	APWO02000078.1	Unplaced_Scaffold_375	787818	787883	96	66	98.485	4.09e-25	117	1			NA	NA	NA	NA	NA	NA	NA
JK_1141.30r	APWO02000080.1	Unplaced_Scaffold_395	533742	533834	96	93	97.849	1.86e-38	161	2			NA	NA	NA	NA	NA	NA	NA
RAD_52196	APWO02000081.1	Unplaced_Scaffold_398	814986	815081	96	96	100	1.85e-43	178	0	19	7.58	NA	NA	NA	NA	NA	NA	NA
JK_3652.31r	APWO02000081.1	Unplaced_Scaffold_398	2104307	2104402	96	96	100	1.85e-43	178	0			NA	NA	NA	NA	NA	Schooling	NA
RAD_92953	APWO02000081.1	Unplaced_Scaffold_398	3665764	3665859	96	96	98.958	8.61e-42	172	1	19	0	NA	NA	NA	NA	NA	NA	NA
RAD_39547	APWO02000081.1	Unplaced_Scaffold_398	4503481	4503386	96	96	98.958	8.61e-42	172	1	19	2.65	NA	NA	NA	NA	NA	NA	NA
RAD_100562	APWO02000086.1	Unplaced_Scaffold_443	508265	508360	96	96	100	1.85e-43	178	0	25	94.2	NA	NA	NA	NA	NA	NA	NA
RAD_79893	APWO02000087.1	Unplaced_Scaffold_456	342111	342016	96	96	98.958	8.61e-42	172	1	9	32.92	NA	NA	NA	NA	NA	NA	NA	Not found in v1 Astyanax Genome
Am231C	APWO02000087.1	Unplaced_Scaffold_456	676336	676061	475	276	98.913	2.87e-138	496	3	9	32.55	NA	NA	NA	NA	NA	NA	NA
JK_2208.24r	APWO02000094.1	Unplaced_Scaffold_495	305285	305190	96	96	98.958	8.61e-42	172	1			NA	NA	NA	NA	NA	NA	NA
RAD_95271	APWO02000096.1	Unplaced_Scaffold_534	35646	35551	96	96	98.958	8.61e-42	172	1	11	36.8	NA	NA	NA	NA	NA	NA	GCL
JK_3858.8r	APWO02000099.1	Unplaced_Scaffold_557	224898	224803	96	96	98.958	8.61e-42	172	1			NA	NA	NA	NA	NA	NA	NA
JK_5694.36r	APWO02000101.1	Unplaced_Scaffold_581	5142205	5142110	96	96	100	1.85e-43	178	0			NA	NA	NA	NA	NA	NA	NA
RAD_37221	APWO02000109.1	Unplaced_Scaffold_2467	785063	785158	96	96	100	1.85e-43	178	0	11	0	NA	NA	NA	NA	NA	NA	NA
Am118C	APWO02000109.1	Unplaced_Scaffold_2467	1230906	1231503	582	598	95.987	0	965	8	11	0	NA	NA	NA	NA	NA	NA	NA
JK_2771.12r	APWO02000109.1	Unplaced_Scaffold_2467	1649643	1649548	96	96	98.958	8.61e-42	172	1			NA	NA	NA	NA	NA	NA	NA
RAD_48937	APWO02000109.1	Unplaced_Scaffold_2467	1688723	1688818	96	96	98.958	8.61e-42	172	1	11	2.26	NA	NA	NA	NA	NA	NA	NA
RAD_70351	APWO02000109.1	Unplaced_Scaffold_2467	1759705	1759800	96	96	100	1.85e-43	178	0	11	3.7	NA	NA	NA	NA	NA	NA	GCL
Am222B	APWO02000109.1	Unplaced_Scaffold_2467	2061329	2061677	387	352	98.295	1.7e-174	616	2	11	NA	NA	NA	NA	NA	NA	NA	GCL
Am39C	APWO02000110.1	Unplaced_Scaffold_2503	224659	223718	933	943	97.667	0	1616	11	25	0	NA	NA	NA	NA	NA	NA	NA
JK_846.14r	APWO02000110.1	Unplaced_Scaffold_2503	247139	247234	96	96	98.958	8.61e-42	172	1			NA	NA	NA	NA	NA	NA	NA
Am113B	APWO02000111.1	Unplaced_Scaffold_2506	966875	967494	625	626	93.93	0	977	31	3	85.3	NA	MaxIL	NA	NA	NA	NA	NA
Am204E	APWO02000113.1	Unplaced_Scaffold_2516	108177	107709	484	478	97.49	0	808	3	2	8.93	Eyesize.Melanophore.Ribs.PeduncleDepth.SO3Width.ToothCount.Weightloss	MelD, MelA	Eyesize	NA	Eyesize	NA	NA
Am120B	APWO02000113.1	Unplaced_Scaffold_2516	2509855	2509379	480	480	98.75	0	850	3	2	6.24	WeightLoss	MelD, MelA	Eyesize	NA	Eyesize	NA	NA	Not found in v1 Astyanax Genome
RAD_33752	APWO02000113.1	Unplaced_Scaffold_2516	2701113	2701018	96	96	100	1.85e-43	178	0	2	4.5	WeightLoss	NA	Eyesize	NA	Eyesize	NA	NA
NYU4	APWO02000113.1	Unplaced_Scaffold_2516	2960792	2960181	612	612	94.935	0	1002	31	NA	NA	NA	NA	NA	NA	NA	NA	NA
Am222D	APWO02000113.1	Unplaced_Scaffold_2516	4198575	4198087	486	489	98.773	0	867	3	2	4.5	WeightLoss	NA	Eyesize	NA	Eyesize	NA	NA	Not found in v1 Astyanax Genome
Am222E	APWO02000113.1	Unplaced_Scaffold_2516	4198575	4198087	486	489	98.773	0	867	3	16	50.8	Length	MelA, MelD, LensE	Eyesize	NA	NA	NA	NA	Not found in v1 Astyanax Genome
Am216B	APWO02000113.1	Unplaced_Scaffold_2516	4235365	4235833	479	485	95.052	0	743	2	2	4.5	WeightLoss	NA	Eyesize	NA	Eyesize	NA	NA	Not found in v1 Astyanax Genome
JK_7788.23r	APWO02000114.1	Unplaced_Scaffold_2555	1287547	1287642	96	96	100	1.85e-43	178	0			NA	NA	NA	NA	NA	NA	NA
JK_1809.32r	APWO02000115.1	Unplaced_Scaffold_2614	184700	184795	96	96	100	1.85e-43	178	0			NA	NA	NA	NA	NA	Schooling, dark preference	NA
RAD_68183	APWO02000116.1	Unplaced_Scaffold_2627	801484	801389	96	96	98.958	8.61e-42	172	1	23	55.6	NA	NA	NA	NA	NA	NA	NA
JK_2136.17r	APWO02000116.1	Unplaced_Scaffold_2627	1938041	1938135	96	96	97.917	1.44e-39	165	1			NA	NA	NA	NA	NA	NA	NA
Am213D	APWO02000117.1	Unplaced_Scaffold_2632	2730696	2730151	520	546	92.308	0	763	16	5	20	Ribs	NA	NA	NA	NA	NA	NA
JK_3576.32r	APWO02000119.1	Unplaced_Scaffold_2648	432460	432553	96	96	97.917	1.44e-39	165	0			NA	NA	NA	NA	NA	NA	NA
RAD_80647	APWO02000120.1	Unplaced_Scaffold_2706	825778	825683	96	96	98.958	8.61e-42	172	1	2	45.4	NA	NA	SNO	VAB2015	NA	NA	NA	Not found in v1 Astyanax Genome
Am142A	APWO02000121.1	Unplaced_Scaffold_2727	188599	189097	571	501	93.214	0	732	13	2	12.5	Eyesize.Melanophore.Ribs.PeduncleDepth.SO3Width.ToothCount	MelD, MelA	Eyesize	NA	NA	NA	INL	Not found in v1 Astyanax Genome
RAD_51120	APWO02000123.1	Unplaced_Scaffold_2751	139547	139452	96	96	100	1.85e-43	178	0	11	36.1	NA	NA	NA	NA	NA	NA	GCL
RAD_73582	APWO02000125.1	Unplaced_Scaffold_2807	229411	229316	96	96	98.958	8.61e-42	172	1	24	42.7	NA	NA	NA	NA	NA	NA	NA
JK_3947.23r	APWO02000125.1	Unplaced_Scaffold_2807	292960	293055	96	96	98.958	8.61e-42	172	1			NA	NA	NA	NA	NA	NA	NA
RAD_82521	APWO02000132.1	Unplaced_Scaffold_4969	509729	509824	96	96	97.917	4.01e-40	167	2	25	1.82	NA	NA	NA	NA	NA	NA	NA	Not found in v1 Astyanax Genome
JK_566.31r	APWO02000132.1	Unplaced_Scaffold_4969	1364240	1364335	96	96	98.958	8.61e-42	172	1			NA	NA	NA	NA	NA	NA	NA
RAD_47726	APWO02000138.1	Unplaced_Scaffold_5064	240418	240323	96	96	97.917	4.01e-40	167	2	5	54.2	NA	NA	NA	NA	NA	NA	NA
RAD_89057	APWO02000138.1	Unplaced_Scaffold_5064	353077	353171	96	95	100	6.66e-43	176	0	5	54.2	NA	NA	NA	NA	NA	NA	NA
JK_10347.19r	APWO02000139.1	Unplaced_Scaffold_5067	3098930	3099025	96	96	97.917	4.01e-40	167	2			NA	NA	NA	NA	NA	NA	NA
RAD_27287	APWO02000139.1	Unplaced_Scaffold_5067	6654916	6654821	96	96	100	1.85e-43	178	0	2	18.7	Eyesize.Melanophore.Ribs.PeduncleDepth.SO3Width.ToothCount	MelD, MelA	Eyesize, VAB, SNO	NA	NA	NA	INL
JK_5249.28r	APWO02000140.1	Unplaced_Scaffold_5086	37317	37222	96	96	100	1.85e-43	178	0			NA	NA	NA	NA	NA	NA	NA
RAD_13133	APWO02000140.1	Unplaced_Scaffold_5086	75013	74918	96	96	98.958	8.61e-42	172	1	24	9.22	NA	NA	NA	NA	NA	NA	ONL	Not found in v1 Astyanax Genome
JK_8860.35r	APWO02000144.1	Unplaced_Scaffold_7403	479921	480016	96	96	100	1.85e-43	178	0			NA	NA	NA	NA	NA	NA	NA
Am205A	APWO02000145.1	Unplaced_Scaffold_7419	737049	737492	501	451	94.457	0	689	12	15	55.4	Condition, Anal_Fin_Rays, Melanophore	NA	NA	NA	NA	NA	NA
JK_4610.42r	APWO02000145.1	Unplaced_Scaffold_7419	1506917	1507012	96	96	98.958	8.61e-42	172	1			NA	NA	NA	NA	NA	NA	NA
Am225B	APWO02000146.1	Unplaced_Scaffold_7435	382726	382402	471	325	97.538	4.6e-161	571	8	25	9.1	NA	NA	NA	NA	NA	NA	NA
RAD_62716	APWO02000146.1	Unplaced_Scaffold_7435	623766	623861	96	96	100	1.85e-43	178	0	25	9.1	NA	NA	NA	NA	NA	NA	NA
JK_3863.39r	APWO02000147.1	Unplaced_Scaffold_7447	944797	944702	96	96	97.917	4.01e-40	167	2			NA	NA	NA	NA	NA	NA	NA
Am1B	APWO02000150.1	Unplaced_Scaffold_7542	786997	787259	473	263	97.338	8.12e-124	448	3	9	0	NA	NA	NA	NA	NA	NA	NA
RAD_79020	APWO02000153.1	Unplaced_Scaffold_7671	18920	18825	96	96	98.958	8.61e-42	172	1	23	64	Eyesize,Toothnumber,Melanophorenumber	Eyesize	NA	NA	NA	NA	NA	Not found in v1 Astyanax Genome
JK_3273.10r	APWO02000153.1	Unplaced_Scaffold_7671	244518	244613	96	96	98.958	8.61e-42	172	1			NA	NA	NA	NA	NA	NA	NA
RAD_27866	APWO02000155.1	Unplaced_Scaffold_9914	950660	950565	96	96	100	1.85e-43	178	0	2	3	NA	NA	Eyesize	NA	NA	NA	NA
Am33C	APWO02000155.1	Unplaced_Scaffold_9914	1158050	1158712	671	682	93.988	0	1016	11	2	3	NA	NA	Eyesize	NA	NA	NA	NA
RAD_86594	APWO02000178.1	Unplaced_Scaffold2520	8432	8527	96	96	97.917	4.01e-40	167	2	8	23	PeduncleDepth	NA	NA	NA	NA	NA	NA
RAD_29965	APWO02000181.1	Unplaced_Scaffold2523	419008	419103	96	96	98.958	8.61e-42	172	1	1	71.61	Eyesize, Ribs	Tastebuds	NA	NA	NA	NA	NA
Am217E	APWO02000220.1	Unplaced_Scaffold2562	84227	84879	654	654	99.694	0	1195	1	12	25.1	NA	NA	NA	NA	NA	NA	NA
RAD_24898	APWO02000239.1	Unplaced_Scaffold2581	94286	94191	96	96	100	1.85e-43	178	0	12	19	NA	NA	NA	NA	NA	NA	NA
RAD_39360	APWO02000289.1	Unplaced_Scaffold2631	53541	53636	96	96	98.958	8.61e-42	172	1	19	19	NA	NA	NA	NA	NA	NA	NA
RAD_87881	APWO02000380.1	Unplaced_Scaffold2722	250298	250393	96	96	100	1.85e-43	178	0	11	36.8	NA	NA	NA	NA	NA	NA	GCL
Am3B	APWO02000404.1	Unplaced_Scaffold2746	289413	289266	148	148	100	3.97e-72	274	0	23	5.25	NA	NA	NA	NA	NA	NA	NA	Not found in v1 Astyanax Genome
RAD_81324	APWO02000410.1	Unplaced_Scaffold2752	123875	123970	96	96	98.958	8.61e-42	172	1	18	88.6	NA	NA	NA	NA	NA	NA	NA
Am131B	APWO02000442.1	Unplaced_Scaffold2784	138895	139228	572	357	91.317	4.55e-132	475	8	4	0	NA	NA	NA	NA	NA	NA	NA	Not found in v1 Astyanax Genome
Am241C	APWO02000442.1	Unplaced_Scaffold2784	138895	139227	356	356	91.292	9.88e-132	473	8	4	0	NA	NA	NA	NA	NA	NA	NA	Not found in v1 Astyanax Genome
JK_1707.40r	APWO02000477.1	Unplaced_Scaffold2819	28274	28369	96	96	98.958	8.61e-42	172	1			NA	NA	NA	NA	NA	Schooling	NA
JK_972.8r	APWO02000480.1	Unplaced_Scaffold2822	102870	102775	96	96	100	1.85e-43	178	0			NA	NA	NA	NA	NA	NA	NA
JK_6465.43r	APWO02000482.1	Unplaced_Scaffold2824	259832	259737	96	96	96.875	1.86e-38	161	3			NA	NA	NA	NA	NA	NA	NA
RAD_61685	APWO02000628.1	Unplaced_Scaffold2970	53230	53135	96	96	100	1.85e-43	178	0	2	0	NA	NA	NA	NA	NA	Schooling, dark preference	NA
RAD_26570	APWO02000681.1	Unplaced_Scaffold3023	81290	81385	96	96	100	1.85e-43	178	0	15	36.4	NA	NA	NA	NA	NA	NA	NA
JK_3049.28r	APWO02000682.1	Unplaced_Scaffold3024	462167	462263	96	97	96.907	1.86e-38	161	2			NA	NA	NA	NA	NA	NA	NA
RAD_28591	APWO02000693.1	Unplaced_Scaffold3035	81447	81542	96	96	98.958	8.61e-42	172	1	5	60.6	NA	NA	NA	NA	NA	NA	NA	Not found in v1 Astyanax Genome
JK_3246.43r	APWO02000751.1	Unplaced_Scaffold3093	13551	13456	96	96	100	1.85e-43	178	0			NA	NA	NA	NA	NA	NA	NA
RAD_85454	APWO02000777.1	Unplaced_Scaffold3119	607917	608012	96	96	98.958	8.61e-42	172	1	1	65.07	Eyesize	Eyesize, TasteBuds	NA	NA	NA	NA	NA
JK_2907.37r	APWO02000801.1	Unplaced_Scaffold3143	25552	25647	96	96	98.958	8.61e-42	172	1			NA	NA	NA	NA	NA	NA	NA
Am142B	APWO02000813.1	Unplaced_Scaffold3155	117621	117969	350	350	99.143	5.44e-179	630	2	9	20.17	FinPlacement	NA	NA	NA	NA	NA	NA
RAD_44407	APWO02000813.1	Unplaced_Scaffold3155	232330	232425	96	96	95.833	8.67e-37	156	4	9	21.56	FinPlacement	NA	NA	NA	NA	NA	NA
RAD_57717	APWO02000826.1	Unplaced_Scaffold3168	242496	242591	96	96	98.958	8.61e-42	172	1	11	67.1	NA	NA	NA	NA	NA	Eye diameter, Pupil diameter	GCL
JK_2360.28r	APWO02000826.1	Unplaced_Scaffold3168	288880	288975	96	96	100	1.85e-43	178	0			NA	NA	NA	NA	NA	Eye diameter, Pupil diameter	NA
Am239C	APWO02000826.1	Unplaced_Scaffold3168	747853	748488	639	639	98.905	0	1138	4	11	NA	NA	NA	NA	NA	NA	NA	GCL
RAD_44307	APWO02000826.1	Unplaced_Scaffold3168	1373633	1373728	96	96	98.958	8.61e-42	172	1	11	70.4	NA	NA	NA	NA	NA	NA	GCL
JK_1277.37r	APWO02000828.1	Unplaced_Scaffold3170	32088	32181	96	96	96.875	6.7e-38	159	1			NA	NA	NA	NA	NA	NA	NA
RAD_87009	APWO02000884.1	Unplaced_Scaffold3226	207333	207239	96	96	98.958	3.1e-41	171	0	7	0	NA	NA	NA	NA	NA	NA	NA
JK_4612.35r	APWO02000885.1	Unplaced_Scaffold3227	224917	225012	96	96	100	1.85e-43	178	0			NA	NA	NA	NA	NA	Schooling	NA
JK_847.12r	APWO02000962.1	Unplaced_Scaffold3304	364422	364327	96	96	96.875	1.86e-38	161	3			NA	NA	NA	NA	NA	NA	NA
RAD_57134	APWO02000976.1	Unplaced_Scaffold3318	76686	76781	96	96	97.917	4.01e-40	167	2	21	38.6	NA	NA	NA	NA	NA	NA	NA
RAD_67007	APWO02000976.1	Unplaced_Scaffold3318	181741	181836	96	96	100	1.85e-43	178	0	21	38.6	NA	NA	NA	NA	NA	NA	NA	Not found in v1 Astyanax Genome
RAD_29233	APWO02000976.1	Unplaced_Scaffold3318	317902	317997	96	96	98.958	8.61e-42	172	1	21	38.6	NA	NA	NA	NA	NA	NA	NA
JK_5416.12r	APWO02001057.1	Unplaced_Scaffold3399	39687	39592	96	96	100	1.85e-43	178	0			NA	NA	NA	NA	NA	NA	NA
JK_5365.37r	APWO02001063.1	Unplaced_Scaffold3405	360892	360797	96	96	100	1.85e-43	178	0			NA	NA	NA	NA	NA	NA	NA
RAD_78809	APWO02001123.1	Unplaced_Scaffold3465	43528	43433	96	96	97.917	4.01e-40	167	2	11	59.1	NA	NA	NA	NA	NA	NA	GCL
RAD_66630	APWO02001138.1	Unplaced_Scaffold3480	4738	4833	96	96	98.958	8.61e-42	172	1	25	96.6	NA	NA	NA	NA	NA	NA	NA
NYU22	APWO02001167.1	Unplaced_Scaffold3509	140648	141583	939	939	99.468	0	1705	2	9	Protas2008location	Condition,AnalFinRays,Melanophore?Somewherenearhere	NA	NA	NA	NA	Eye diameter, Pupil diameter	NA
RAD_17772	APWO02001167.1	Unplaced_Scaffold3509	234397	234491	96	95	100	6.66e-43	176	0	9	13.7	FinPlacement	NA	NA	NA	NA	NA	NA	Not found in v1 Astyanax Genome
Am215A	APWO02001181.1	Unplaced_Scaffold3523	132970	132815	165	165	93.939	4.59e-62	241	1	NA	NA	NA	NA	NA	NA	NA	NA	NA
RAD_69693	APWO02001181.1	Unplaced_Scaffold3523	239703	239798	96	96	100	1.85e-43	178	0	18	0	NA	NA	NA	NA	NA	NA	NA
RAD_50884	APWO02001195.1	Unplaced_Scaffold3537	112513	112608	96	96	98.958	8.61e-42	172	1	25	96.6	NA	NA	NA	NA	NA	NA	NA
RAD_64892	APWO02001195.1	Unplaced_Scaffold3537	120775	120862	96	88	98.864	2.41e-37	158	1	25	96.3	NA	NA	NA	NA	NA	NA	NA
JK_838.13r	APWO02001239.1	Unplaced_Scaffold3581	95548	95453	96	96	100	1.85e-43	178	0			NA	NA	NA	NA	NA	NA	NA
JK_1239.16r	APWO02001240.1	Unplaced_Scaffold3582	6278	6373	96	96	100	1.85e-43	178	0			NA	NA	NA	NA	NA	NA	NA
JK_8457.36r	APWO02001249.1	Unplaced_Scaffold3591	139064	139159	96	96	98.958	8.61e-42	172	1			NA	NA	NA	NA	NA	NA	NA
Am235D	APWO02001274.1	Unplaced_Scaffold3616	38360	37927	482	436	97.936	0	752	4	21	9.21	Eye, Condition,FinPlacement,Melanophore,Ribs,Toothnumber,Weightloss,AnalFinRays,SO3	NA	NA	NA	NA	NA	NA
JK_881.12r	APWO02001291.1	Unplaced_Scaffold3633	188564	188469	96	96	97.917	4.01e-40	167	2			NA	NA	NA	NA	NA	Schooling	NA
RAD_53778	APWO02001314.1	Unplaced_Scaffold3656	1356611	1356516	96	96	100	1.85e-43	178	0	8	76.2	NA	NA	NA	NA	NA	NA	NA
Am23C	APWO02001314.1	Unplaced_Scaffold3656	1444093	1444535	439	443	98.646	0	784	2	8	76	NA	NA	NA	NA	NA	NA	NA	Not found in v1 Astyanax Genome
Am115C	APWO02001339.1	Unplaced_Scaffold3681	21681	22043	475	367	98.91	0	652	0	24	0	NA	NA	NA	NA	NA	NA	ONL
JK_2035.25r	APWO02001366.1	Unplaced_Scaffold3708	126986	126891	96	96	96.875	1.86e-38	161	3			NA	NA	NA	NA	NA	NA	NA
RAD_80962	APWO02001444.1	Unplaced_Scaffold3786	255443	255348	96	96	98.958	8.61e-42	172	1	15	36.4	NA	NA	NA	NA	NA	NA	NA
Am209B	APWO02001474.1	Unplaced_Scaffold3816	29977	30416	461	461	92.842	0	649	11	4	23.9	Eyesize,Melanophorenumber,Toothcound,ChemicalSense,PeduncleDepth	MelA	NA	NA	NA	NA	NA
Am207E	APWO02001606.1	Unplaced_Scaffold3948	48520	47852	664	670	98.358	0	1171	4	20	28.5	Condition	NA	NA	NA	Headdepth	NA	NA
Am234C	APWO02001606.1	Unplaced_Scaffold3948	51816	51195	632	632	97.31	0	1070	7	20	NA	NA	NA	NA	NA	NA	NA	NA
JK_4053.25r	APWO02001659.1	Unplaced_Scaffold4001	167958	168051	96	94	100	2.39e-42	174	0			NA	NA	NA	NA	NA	NA	NA
JK_4252.25r	APWO02001705.1	Unplaced_Scaffold4047	4260	4165	96	96	100	1.85e-43	178	0			NA	NA	NA	NA	NA	NA	NA
RAD_58136	APWO02001836.1	Unplaced_Scaffold4178	95222	95317	96	96	100	1.85e-43	178	0	18	84.5	NA	NA	NA	NA	NA	NA	NA
RAD_81214	APWO02001881.1	Unplaced_Scaffold4223	418048	417953	96	96	100	1.85e-43	178	0	13	49.4	NA	NA	NA	NA	NA	NA	NA
Am227A	APWO02001920.1	Unplaced_Scaffold4262	71551	72052	522	522	95.977	0	830	1	16	50.8	Length	MelA, MelD, LensE	Eyesize	NA	NA	NA	NA
JK_4144.36r	APWO02001939.1	Unplaced_Scaffold4281	165437	165342	96	96	100	1.85e-43	178	0			NA	NA	NA	NA	NA	NA	NA
RAD_85599	APWO02001943.1	Unplaced_Scaffold4285	28792	28697	96	96	100	1.85e-43	178	0	25	41	NA	NA	NA	NA	NA	NA	NA
RAD_53800	APWO02002039.1	Unplaced_Scaffold4382	100145	100240	96	96	90.625	1.89e-28	128	9	15	31.4	NA	NA	NA	NA	NA	NA	NA	Not found in v1 Astyanax Genome
JK_2489.35r	APWO02002080.1	Unplaced_Scaffold4423	572254	572349	96	96	97.917	4.01e-40	167	2			NA	NA	NA	NA	NA	NA	NA
JK_3694.20r	APWO02002089.1	Unplaced_Scaffold4432	21789	21694	96	96	100	1.85e-43	178	0			NA	NA	NA	NA	NA	NA	NA
RAD_20136	APWO02002154.1	Unplaced_Scaffold4497	275015	275110	96	96	98.958	8.61e-42	172	1	1	0	NA	NA	NA	NA	NA	NA	NA
RAD_71744	APWO02002154.1	Unplaced_Scaffold4497	513736	513831	96	96	98.958	8.61e-42	172	1	1	0	NA	NA	NA	NA	NA	NA	NA
JK_2204.14r	APWO02002195.1	Unplaced_Scaffold4538	212845	212940	96	96	100	1.85e-43	178	0			NA	NA	NA	NA	NA	NA	NA
RAD_53852	APWO02002200.1	Unplaced_Scaffold4543	418385	418290	96	96	98.958	8.61e-42	172	1	3	107	NA	NA	NA	NA	NA	NA	NA
RAD_59730	APWO02002206.1	Unplaced_Scaffold4549	146731	146636	96	96	100	1.85e-43	178	0	11	36.8	NA	NA	NA	NA	NA	NA	GCL
Am227B	APWO02002274.1	Unplaced_Scaffold4617	76355	76091	572	265	96.981	4.61e-122	442	2	NA	NA	NA	NA	NA	NA	NA	NA	NA
RAD_80482	APWO02002274.1	Unplaced_Scaffold4617	861742	861647	96	96	100	1.85e-43	178	0	11	85.3	NA	NA	NA	NA	NA	NA	GCL	Not found in v1 Astyanax Genome
RAD_18293	APWO02002274.1	Unplaced_Scaffold4617	863011	863106	96	96	98.958	8.61e-42	172	1	11	85.3	NA	NA	NA	NA	NA	NA	GCL	Not found in v1 Astyanax Genome
JK_1184.21r	APWO02002283.1	Unplaced_Scaffold4626	24891	24986	96	96	98.958	8.61e-42	172	1			NA	NA	NA	NA	NA	NA	NA
Am120C	APWO02002319.1	Unplaced_Scaffold4662	183956	183668	622	289	98.27	4.89e-142	508	5	2	26.6	Condition.Eyesize.Melanophore.Ribs.PeduncleDepth.SO3Width.ToothCount	LensL, Eyesize, MelD	VAB, SNO	VAB2015	NA	NA	NA
NYU15	APWO02002383.1	Unplaced_Scaffold4726	85794	84686	1119	1124	97.954	0	1929	2	16	Protas location 2007	Condition	MelA, MelD, LensE	Eyesize	NA	NA	NA	NA
5ht1A	NA	NA	NA	NA	NA	NA	NA	NA	NA	NA	7	22.4	NA	NA	NA	NA	NA	NA	NA			Not found in either genome
5ht2A	NA	NA	NA	NA	NA	NA	NA	NA	NA	NA	1	67.55	Eyesize, SO3Width	Tastebuds	NA	NA	NA	NA	NA		Not found in v2 Astyanax Genome
5ht2B	NA	NA	NA	NA	NA	NA	NA	NA	NA	NA	22	28.5	NA	NA	NA	NA	Eyesize	NA	NA		Not found in v2 Astyanax Genome
5ht2C	NA	NA	NA	NA	NA	NA	NA	NA	NA	NA	13	74.8	SO3Width	NA	NA	NA	NA	NA	NA			Not found in either genome
5ht2C_like	NA	NA	NA	NA	NA	NA	NA	NA	NA	NA	7	48.4	Eyesize, Condition	NA	NA	NA	NA	NA	NA		Not found in v2 Astyanax Genome
Am122c	NA	NA	NA	NA	NA	NA	NA	NA	NA	NA	NA	NA	NA	NA	NA	NA	NA	NA	NA		Not found in v2 Astyanax Genome
Am123c	NA	NA	NA	NA	NA	NA	NA	NA	NA	NA	3	NA	NA	NA	NA	NA	NA	NA	NA		Not found in v2 Astyanax Genome
Am127b	NA	NA	NA	NA	NA	NA	NA	NA	NA	NA	23	NA	NA	NA	NA	NA	NA	NA	NA		Not found in v2 Astyanax Genome
Am128b	NA	NA	NA	NA	NA	NA	NA	NA	NA	NA	17	NA	ToothNumber	MaxTth	VAB, SNO, Eyesize	VAB2015	Feeding Angle	NA	NA		Not found in v2 Astyanax Genome
Am129a	NA	NA	NA	NA	NA	NA	NA	NA	NA	NA	11	NA	NA	NA	NA	NA	NA	Eye diameter, Pupil diameter	GCL		Not found in v2 Astyanax Genome
Am129b	NA	NA	NA	NA	NA	NA	NA	NA	NA	NA	7	NA	Eyesize, Condition	Dent	NA	NA	NA	NA	NA		Not found in v2 Astyanax Genome
Am12c (H-g9)	NA	NA	NA	NA	NA	NA	NA	NA	NA	NA	17	NA	NA	NA	NA	NA	NA	NA	NA		Not found in v2 Astyanax Genome
Am132a	NA	NA	NA	NA	NA	NA	NA	NA	NA	NA	NA	NA	NA	NA	NA	NA	NA	NA	NA		Not found in v2 Astyanax Genome
Am132c	NA	NA	NA	NA	NA	NA	NA	NA	NA	NA	3	NA	FinPlacement	Eyesize	NA	NA	NA	NA	NA		Not found in v2 Astyanax Genome
Am133c	NA	NA	NA	NA	NA	NA	NA	NA	NA	NA	23	Protas location 2007	Eyesize,Toothnumber,Melanophorenumber	Eyesize	NA	NA	NA	NA	NA		Not found in v2 Astyanax Genome
Am134b (M-b1)	NA	NA	NA	NA	NA	NA	NA	NA	NA	NA	2	placement in Protas 2007	ToothCount	LensE, MaxTth	NA	VAB2015	NA	NA	NA		Not found in v2 Astyanax Genome
Am139a	NA	NA	NA	NA	NA	NA	NA	NA	NA	NA	24	Protas location 2007	NA	NA	NA	NA	NA	NA	NA		Not found in v2 Astyanax Genome
Am139c	NA	NA	NA	NA	NA	NA	NA	NA	NA	NA	8	NA	PeduncleDepth,ChemicalSense,Weightloss,Melanophorenumber(markermaybeinwrongspot)	NA	NA	NA	NA	NA	NA		Not found in v2 Astyanax Genome
Am15a	NA	NA	NA	NA	NA	NA	NA	NA	NA	NA	NA	NA	NA	NA	NA	NA	NA	NA	NA		Not found in v2 Astyanax Genome
Am1c	NA	NA	NA	NA	NA	NA	NA	NA	NA	NA	NA	NA	NA	NA	NA	NA	NA	NA	NA		Not found in v2 Astyanax Genome
Am203a	NA	NA	NA	NA	NA	NA	NA	NA	NA	NA	NA	NA	NA	NA	NA	NA	NA	NA	NA		Not found in v2 Astyanax Genome
Am208a	NA	NA	NA	NA	NA	NA	NA	NA	NA	NA	16	Protas location 2007	PEduncleDepth,Condition	NA	NA	NA	NA	NA	NA		Not found in v2 Astyanax Genome
Am209a	NA	NA	NA	NA	NA	NA	NA	NA	NA	NA	2	Protas location 2007	NA	NA	NA	VAB2015	Jawangle	NA	NA		Not found in v2 Astyanax Genome
Am211b	NA	NA	NA	NA	NA	NA	NA	NA	NA	NA	12	Protas location 2007	Ribs,Length	Tbuds	NA	NA	NA	NA	NA		Not found in v2 Astyanax Genome
Am211d	NA	NA	NA	NA	NA	NA	NA	NA	NA	NA	11	NA	NA	NA	NA	NA	NA	NA	GCL		Not found in v2 Astyanax Genome
Am213a	NA	NA	NA	NA	NA	NA	NA	NA	NA	NA	6	NA	NA	Dent	NA	NA	NA	NA	NA		Not found in v2 Astyanax Genome
Am215c	NA	NA	NA	NA	NA	NA	NA	NA	NA	NA	8	NA	PeduncleDepth,ChemicalSense,Weightloss,Melanophorenumber(markermaybeinwrongspot)	NA	NA	NA	NA	NA	NA		Not found in v2 Astyanax Genome
Am216c	NA	NA	NA	NA	NA	NA	NA	NA	NA	NA	14	Protas location 2007	Melanophore	MelE, Dent	NA	NA	NA	NA	NA		Not found in v2 Astyanax Genome
Am217a	NA	NA	NA	NA	NA	NA	NA	NA	NA	NA	3	NA	NA	NA	NA	Activity	NA	NA	NA		Not found in v2 Astyanax Genome
Am218d	NA	NA	NA	NA	NA	NA	NA	NA	NA	NA	2	Protas location 2007	FinPlacement	NA	NA	NA	NA	NA	NA		Not found in v2 Astyanax Genome
Am220a	NA	NA	NA	NA	NA	NA	NA	NA	NA	NA	20	38.3	NA	NA	NA	NA	NA	NA	NA			Not found in either genome
Am220d	NA	NA	NA	NA	NA	NA	NA	NA	NA	NA	9	NA	NA	NA	NA	NA	NA	NA	NA		Not found in v2 Astyanax Genome
Am223c	NA	NA	NA	NA	NA	NA	NA	NA	NA	NA	21	Protas location 2007	Eye, Condition,FinPlacement,Melanophore,Ribs,Toothnumber,Weightloss,AnalFinRays,SO3	Eye, MaxTth	NA	NA	NA	NA	NA		Not found in v2 Astyanax Genome
Am224a	NA	NA	NA	NA	NA	NA	NA	NA	NA	NA	3	NA	NA	Eyesize	NA	Activity	NA	NA	NA		Not found in v2 Astyanax Genome
Am224b	NA	NA	NA	NA	NA	NA	NA	NA	NA	NA	11	NA	NA	NA	NA	NA	NA	Eye diameter, Pupil diameter	GCL		Not found in v2 Astyanax Genome
Am233d (A18-e1)	NA	NA	NA	NA	NA	NA	NA	NA	NA	NA	2	NA	Eyesize	NA	NA	VAB2015	NA	NA	NA		Not found in v2 Astyanax Genome
Am23a	NA	NA	NA	NA	NA	NA	NA	NA	NA	NA	3	NA	NA	MaxIL	NA	NA	NA	NA	NA		Not found in v2 Astyanax Genome
Am9c	NA	NA	NA	NA	NA	NA	NA	NA	NA	NA	NA	NA	NA	NA	NA	NA	NA	NA	NA		Not found in v2 Astyanax Genome
cryaa	NA	NA	NA	NA	NA	NA	NA	NA	NA	NA	21	4.1	Eye, Condition,FinPlacement,Melanophore,Ribs,Toothnumber,Weightloss,AnalFinRays,SO3	Eye, MaxTth	NA	NA	NA	NA	NA			Not found in either genome
eya1	NA	NA	NA	NA	NA	NA	NA	NA	NA	NA	2	90.8	NA	NA	NA	VAB2015	NA	NA	NA		Not found in v2 Astyanax Genome
igfbp5	NA	NA	NA	NA	NA	NA	NA	NA	NA	NA	11	52.6	Chemical Sense, Ribs	NA	NA	NA	NA	NA	GCL		Not found in v2 Astyanax Genome
mao	NA	NA	NA	NA	NA	NA	NA	NA	NA	NA	11	14.7	NA	NA	NA	NA	NA	NA	GCL		Not found in v2 Astyanax Genome
mc1r	NA	NA	NA	NA	NA	NA	NA	NA	NA	NA	5	34.6	Melanophore.Ribs.PeduncleLength.Weightloss.ToothCount.ChemicalSense	MelD, MelE, MelIL, MelA	NA	NA	NA	NA	NA		Not found in v2 Astyanax Genome
mc2r	NA	NA	NA	NA	NA	NA	NA	NA	NA	NA	8	56.7	NA	NA	NA	NA	NA	NA	NA		Not found in v2 Astyanax Genome
mchr1	NA	NA	NA	NA	NA	NA	NA	NA	NA	NA	1	55.55	Eyesize	Eyesize, TasteBuds	NA	NA	NA	NA	NA		Not found in v2 Astyanax Genome
mchr2	NA	NA	NA	NA	NA	NA	NA	NA	NA	NA	3	96.3	NA	NA	NA	NA	NA	NA	NA		Not found in v2 Astyanax Genome
ngn1	NA	NA	NA	NA	NA	NA	NA	NA	NA	NA	2	0	NA	NA	NA	NA	NA	NA	NA		Not found in v2 Astyanax Genome
pax6	NA	NA	NA	NA	NA	NA	NA	NA	NA	NA	6	24.1	NA	NA	Eyesize	NA	Feeding Angle	NA	NA		Not found in v2 Astyanax Genome
pfn2	NA	NA	NA	NA	NA	NA	NA	NA	NA	NA	22	27	NA	NA	NA	NA	Eyesize	NA	NA			Not found in either genome
pmch	NA	NA	NA	NA	NA	NA	NA	NA	NA	NA	3	8.63	NA	NA	NA	NA	NA	NA	NA			Not found in either genome
RAD_28027	NA	NA	NA	NA	NA	NA	NA	NA	NA	NA	6	57.8	FinPlacement	Dent	NA	NA	NA	NA	NA		Not found in v2 Astyanax Genome
RAD_33205	NA	NA	NA	NA	NA	NA	NA	NA	NA	NA	17	76.7	NA	NA	NA	NA	Feeding Angle	NA	NA		Not found in v2 Astyanax Genome
RAD_4979	NA	NA	NA	NA	NA	NA	NA	NA	NA	NA	11	30.4	NA	NA	NA	NA	NA	NA	GCL		Not found in v2 Astyanax Genome
RAD_49979	NA	NA	NA	NA	NA	NA	NA	NA	NA	NA	4	59.2	Melanophore	MaxTth	NA	NA	NA	NA	NA		Not found in v2 Astyanax Genome
RAD_65631	NA	NA	NA	NA	NA	NA	NA	NA	NA	NA	17	91.4	NA	NA	NA	NA	NA	NA	NA			Not found in either genome
RAD_79353	NA	NA	NA	NA	NA	NA	NA	NA	NA	NA	4	59.2	Melanophore	MaxTth	NA	NA	NA	NA	NA			Not found in either genome
RAD_82798	NA	NA	NA	NA	NA	NA	NA	NA	NA	NA	24	8.42	NA	NA	NA	NA	NA	NA	ONL		Not found in v2 Astyanax Genome
RAD_85634	NA	NA	NA	NA	NA	NA	NA	NA	NA	NA	24	20.9	FinPlacement	NA	NA	NA	NA	NA	ONL			Not found in either genome
RAD_95564	NA	NA	NA	NA	NA	NA	NA	NA	NA	NA	7	39.2	Eyesize, Condition	NA	NA	NA	NA	NA	NA			Not found in either genome
sert	NA	NA	NA	NA	NA	NA	NA	NA	NA	NA	12	19.2	NA	NA	NA	NA	NA	NA	NA			Not found in either genome
shroom2	NA	NA	NA	NA	NA	NA	NA	NA	NA	NA	1	55.35	Eyesize	Eyesize, TasteBuds	NA	NA	NA	NA	NA		Not found in v2 Astyanax Genome
th	NA	NA	NA	NA	NA	NA	NA	NA	NA	NA	3	83.4	NA	MaxIL	NA	NA	NA	NA	NA			Not found in either genome
th2	NA	NA	NA	NA	NA	NA	NA	NA	NA	NA	3	8.96	NA	NA	NA	NA	NA	NA	NA		Not found in v2 Astyanax Genome
tph2	NA	NA	NA	NA	NA	NA	NA	NA	NA	NA	5	44	Melanophore.Ribs.PeduncleLength.Weightloss.ToothCount.ChemicalSense	NA	NA	NA	NA	NA	NA		Not found in v2 Astyanax Genome
